# Supplementary material for: Revisiting the hypothesis of an energetic barrier to genome complexity between eukaryotes and prokaryotes
Source: R Soc Open Sci. 2020 Feb 12;7(2):191859. doi: 10.1098/rsos.191859 (PMC7062059; doi:10.1098/rsos.191859)
Supplement: Dataset S1 [file rsos191859supp1.zip]

Archive with 22 entries (21 files):
- datasetS1/
- __MACOSX/._datasetS1
- datasetS1/data_prokaryotes.csv
- __MACOSX/datasetS1/._data_prokaryotes.csv
- datasetS1/.Rhistory
- __MACOSX/datasetS1/._.Rhistory
- datasetS1/ML_phylogenetic_tree_LG_G.nwk
- __MACOSX/datasetS1/._ML_phylogenetic_tree_LG_G.nwk
- datasetS1/.DS_Store
- __MACOSX/datasetS1/._.DS_Store
- datasetS1/dataset_references.pdf
- __MACOSX/datasetS1/._dataset_references.pdf
- datasetS1/standard_statistical_analysis.R
- __MACOSX/datasetS1/._standard_statistical_analysis.R
- datasetS1/data_eukaryotes.csv
- __MACOSX/datasetS1/._data_eukaryotes.csv
- datasetS1/summary_metabolic_rate_types.csv
- __MACOSX/datasetS1/._summary_metabolic_rate_types.csv
- datasetS1/phylogenetic_analysis.R
- __MACOSX/datasetS1/._phylogenetic_analysis.R
- datasetS1/README.pdf
- __MACOSX/datasetS1/._README.pdf
