# Supplementary material for: Revisiting the hypothesis of an energetic barrier to genome complexity between eukaryotes and prokaryotes
Source: R Soc Open Sci. 2020 Feb 12;7(2):191859. doi: 10.1098/rsos.191859 (PMC7062059; doi:10.1098/rsos.191859)
Supplement: Dataset S1 [file rsos191859supp1.zip › datasetS1/data_prokaryotes.csv]

Genus_Species	Ploidy_level_min	Ploidy_level_max	Ploidy_level_Ref	Ploidy_level_Note	Nuc	Nuc_Num_Ref	Nuc_Ref_Note	NCBI_seeing_Date	Gene	Gene_Num_Ref	NAME	Gene_Ref_Note	qWkg_W_kg	qWkg_Ref	qWkg_Note_Culture_age	qWkg_Note_Condition	qWkg_Note_Comments	Mpg_pg	Mpg_Ref	Temp	Temp_Ref
Acetobacter aceti	1	1			3725037	KEGG: aace			3200	KEGG: aace	aace		0.6	Makarieva et al. 2008	Cells incubated for 4-5 days on gelatin slants at 20 C; respiration measured for 5 hr			0.75	Makarieva et al. 2008	30	Makarieva et al. 2008
Acholeplasma laidlawii	1	1			1496992	KEGG: acl			1380	KEGG: acl	acl		1.4	Makarieva et al. 2008	Cells harvested after 24-72 hr incubation			0.04	Makarieva et al. 2008	37	Makarieva et al. 2008
Achromobacter ruhlandii	1	1			7359146	KEGG: axy	The value of Achromobacter xylosoxidans was used.		6815	KEGG: axy	axy	The value of Achromobacter xylosoxidans was used.	15	Makarieva et al. 2008	Bacteria harvested after 4-5 days' incubation on agar plates; respiration of resting cells measured for 2 h		Hydrogen-oxidizing bacterium isolated from soil	0.2	Makarieva et al. 2008	30	Makarieva et al. 2008
Achromobacter sp.	1	1			6648943	KEGG: achr			5897	KEGG: achr	achr		8.4	Makarieva et al. 2008	cells harvested after 20 hr growth; respiration measured for 2 hr		Classification and size determination made for the Achromobacter genus as described at www.bacterio.cict.fr. There is no such species at www.bacterio.cict.fr	0.6	Makarieva et al. 2008	30	Makarieva et al. 2008
Achromobacter sp.	1	1			6648943	KEGG: achr			5897	KEGG: achr	achr		35	Makarieva et al. 2008	cells harvested after 20 hr growth; respiration measured for 2 hr		No drop of respiration during the first two hours Classification and size determination made for the Achromobacter genus as described at www.bacterio.cict.fr. There is no such species at www.bacterio.cict.fr	0.6	Makarieva et al. 2008	30	Makarieva et al. 2008
Achromobacter viscosus	1	1			7359146	KEGG: axy	The value of Achromobacter xylosoxidans was used.		6815	KEGG: axy	axy	The value of Achromobacter xylosoxidans was used.	35	Makarieva et al. 2008	cells harvested after 20 hr growth; respiration measured for 2 hr		No drop of respiration during the first two hours Classification and size determination made for the Achromobacter genus as described at www.bacterio.cict.fr. There is no such species at www.bacterio.cict.fr	0.6	Makarieva et al. 2008	30	Makarieva et al. 2008
Achromobacter xerosis	1	1			7359146	KEGG: axy	The value of Achromobacter xylosoxidans was used.		6815	KEGG: axy	axy	The value of Achromobacter xylosoxidans was used.	23	Makarieva et al. 2008	Cells harvested at the late-logarithmic growth phase (two thirds of the maximal growth concentration)		Classification and size determination made for the Achromobacter genus as described at www.bacterio.cict.fr. There is no such species at www.bacterio.cict.fr	0.5	Makarieva et al. 2008	30	Makarieva et al. 2008
Acidovorax facilis	1	1			5352772	KEGG: aav	The value of Acidovorax citrulli was used.		4709	KEGG: aav	aav	The value of Acidovorax citrulli was used.	7	Makarieva et al. 2008	Heterotrophic cultures: cells grown for 48, 21, 72, and 48 hr on lac-tate, succinate, glucose and tryptose, respectively.		Synonym Pseudomonas facilis	0.3	Makarieva et al. 2008	30	Makarieva et al. 2008
Acinetobacter baumannii	1	1			4001457	KEGG: acb			3803	KEGG: acb	acb		12	Makarieva et al. 2008	Cells harvested at the late-logarithmic growth phase (two thirds of the maximal growth concentration)			2	Makarieva et al. 2008	30	Makarieva et al. 2008
Acinetobacter calcoaceticus	1	1			3598621	KEGG: aci	The value of Acinetobacter sp. was used.		3277	KEGG: aci	aci	The value of Acinetobacter sp. was used.	6.7	Makarieva et al. 2008	Cells harvested at the late-logarithmic growth phase (two thirds of the maximal growth concentration)			2	Makarieva et al. 2008	30	Makarieva et al. 2008
Acinetobacter johnsonii	1	1			4081329	KEGG: ajo			3642	KEGG: ajo	ajo		46	Makarieva et al. 2008	Cells harvested at the logarithmic phase		When starved for 12 hours, respiration decreases to "very low rates" but when glucose is added, returns back to the higher level indicating no loss of viability. This suggests that 41 W/kg is an overestimate.	2	Makarieva et al. 2008	30	Makarieva et al. 2008
Acinetobacter sp.	1	1			3598621	KEGG: aci			3277	KEGG: aci	aci		3.3	Makarieva et al. 2008	Cells grown to the early stationary phase on oil			2	Makarieva et al. 2008	25	Makarieva et al. 2008
Acinetobacter sp.	1	1			3598621	KEGG: aci			3277	KEGG: aci	aci		6	Makarieva et al. 2008	Bacteria grown overnight to the stationary phase (Dagley & Gibson 1975)		Gram-negative, oxidase-negative coccobacillus that cannot utilize glucose was isolated from agricultural soil in St. Paul, Minnesota, USA and tentatively identified as Acinetobacter sp.	2	Makarieva et al. 2008	30	Makarieva et al. 2008
Acinetobacter sp.	1	1			3598621	KEGG: aci			3277	KEGG: aci	aci		8	Makarieva et al. 2008	Cells grown to the late exponential phase Adriaens & Focht 1991: the same strain grown on various substrates displayed endogenous respiration from 9.4 to 68.4 nmol O2 per (mg protein) per min = 11-77 W/kg at 30 C		Bacterium isolated from soil contaminated with polychlorobiphenyl	2	Makarieva et al. 2008	30	Makarieva et al. 2008
Aeromonas hydrophila	1	1			4744448	KEGG: aha			4118	KEGG: aha	aha		38	Makarieva et al. 2008	Cells harvested at the late-logarithmic growth phase (two thirds of the maximal growth concentration)			NA	Makarieva et al. 2008	30	Makarieva et al. 2008
Aeromonas veronii	1	1			4551783	KEGG: avr			4028	KEGG: avr	avr		20	Makarieva et al. 2008	Cells harvested at the late-logarithmic growth phase (two thirds of the maximal growth concentration)			NA	Makarieva et al. 2008	30	Makarieva et al. 2008
Agrobacterium tumefaciens	1	1	Deborah M. Tobiason and H. Steven Seifert 2006	The value of Agrobacterium was used.	5668655	KEGG: atf			5276	KEGG: atf	atf		20	Makarieva et al. 2008	Cells harvested at the late-logarithmic growth phase (two thirds of the maximal growth concentration)			1.5	Makarieva et al. 2008	30	Makarieva et al. 2008
Alcaligenes eutrophus	1	1			4248684	KEGG: afa	The value of Alcaligenes faecalis was used.		3752	KEGG: afa	afa	The value of Alcaligenes faecalis was used.	83	Makarieva et al. 2008	Respiration of cells withdrawn from turbidistat (steady-state growth)		Hydrogen-oxidizing bacterium, max. respiration (in the presence of H2) is ten times the endogenous rate	0.8	Makarieva et al. 2008	33	Makarieva et al. 2008
Alcaligenes faecalis	1	1			4248684	KEGG: afa			3752	KEGG: afa	afa		27	Makarieva et al. 2008	Cells harvested at the late-logarithmic growth phase (two thirds of the maximal growth concentration)			NA	Makarieva et al. 2008	30	Makarieva et al. 2008
Alcaligenes sp.	1	1			4248684	KEGG: afa	The value of Alcaligenes faecalis was used.		3752	KEGG: afa	afa	The value of Alcaligenes faecalis was used.	2.1	Makarieva et al. 2008	Bacteria grown for 2 days; washed; incubated in buffer for 6 to 12 hr on a rotary shaker at 30 C to reduce endogenous respiration; washed again and added to respirometer flasks (Subba-Rao & Alexander 1977)		Bacteria isolated from enrichments with benzhydrol as the sole carbon source.	NA	Makarieva et al. 2008	30	Makarieva et al. 2008
Aminobacter lissarensis	1	1			6890726	KEGG: aak	The value of Aminobacter aminovorans was used.		6613	KEGG: aak	aak	The value of Aminobacter aminovorans was used.	1.6	Makarieva et al. 2008	Cells harvested in the late exponential phase		Bacterium isolated from the top 5 cm of soil in a beech wood in Northern Ireland	0.6	Makarieva et al. 2008	25	Makarieva et al. 2008
Amoebobacter purpureus	1	1			NA				NA				11	Makarieva et al. 2008	Respiration of cells without microscopically visible sulfure globules at oxygen concentrations of 11-67 μM; respiration rates of phototrophically (anaerobically) and chemotrophically (microaerobically) grown cells do not differ; the species dsiplays poor if any growth in the dark.		Purple sulfur bacteria isolated from the chemocline of meromictic Mahoney Lake (British Columbia, Canada) Endogenous respiration of cells with visible sulfur globules is lower, 5.7 nmol O2 (mg protein)−1 min−1	36	Makarieva et al. 2008	30	Makarieva et al. 2008
Amoebobacter roseus	1	1			NA				NA				5.4	Makarieva et al. 2008	Respiration of cells without microscopically visible sulfure globules at oxygen concentrations of 11-67 μM; respiration rates of phototrophically (anaerobically) and chemotrophically (microaerobically) grown cells do not differ; the species is capable of chemotrophic growth in the dark.		Purple sulfur bacteria Endogenous respiration of cells with visible sulfur globules is higher, up to 22 nmol O2 (mg protein)−1 min−1	5	Makarieva et al. 2008	30	Makarieva et al. 2008
Amoebobaeter pendens	1	1			NA				NA				8.5	Makarieva et al. 2008	Respiration of cells without microscopically visible sulfure globules at oxygen concentrations of 11-67 μM; respiration rates of phototrophically (anaerobically) and chemotrophically (microaerobically) grown cells do not differ.		Purple sulfur bacteria Endogenous respiration of cells with visible sulfur globules is higher, up to 35 nmol O2 (mg protein)−1 min−1	5	Makarieva et al. 2008	30	Makarieva et al. 2008
Aquaspirillum itersonii	1	1			3962240	KEGG: aql	The value of Aquaspirillum sp. was used.		3296	KEGG: aql	aql	The value of Aquaspirillum sp. was used.	10	Makarieva et al. 2008	Cells harvested at the late-logarithmic growth phase (two thirds of the maximal growth concentration)			0.9	Makarieva et al. 2008	30	Makarieva et al. 2008
Arthrobacter crystallopoietes	1	1			5032705	KEGG: acry			4438	KEGG: acry	acry		0.2	Makarieva et al. 2008	Cells harvested during the exponential phase of growth (48 hr for spherical cells, 4-8 hr for rods); stable endogenous respiration during 24 days of starvation at 100% viability		cell mass estimated from the dry mass data for spherical cells (0.5 mg dry mass per 109 cells) Endogenous respiration at harvest was about 8-9 μl O2 (mg DM)−1 hr−1 and decreased 80-fold during the first two days of starvation Growing spherical cells contain about 40% (dry mass) of a glycogen-like polysaccharide; rods — 10% (Boylen & Ensign 1970) Boylen 1973: Bacteria of this species survived 6 mo…	1.7	Makarieva et al. 2008	30	Makarieva et al. 2008
Arthrobacter globiformis	1	1			5070478	KEGG: art	The value of Arthrobacter sp. was used.		4506	KEGG: art	art	The value of Arthrobacter sp. was used.	8.3	Makarieva et al. 2008	Cells harvested at the late-logarithmic growth phase (two thirds of the maximal growth concentration)			0.5	Makarieva et al. 2008	30	Makarieva et al. 2008
Arthrobacter sp.	1	1			5070478	KEGG: art			4506	KEGG: art	art		0.75	Makarieva et al. 2008	Cells harvested from continuous cultures and starved for more than 2 days, steadystate viability approximately 80%.		Cocci survive better than rods; initial endogenous respiration was 1.74 and 7.33 μl O2 (mg DM)−1 hr−1 for cocci and rods, respectively, but “after 2 days these had both fallen to a relatively stable level of 0.45”, which was monitored for 7 days. Cell volume corresponds to the minimum dilution rate (0.01 h−1); it grows up to 0.96 μm3 at 0.3 h−1.	0.2	Makarieva et al. 2008	25	Makarieva et al. 2008
Arthrobacter sp.	1	1			5070478	KEGG: art			4506	KEGG: art	art		1.2	Makarieva et al. 2008	Bacteria grown for 48 hr; endogenous respiration of resting cells measured for 80 min; data taken for the last 20 min		Data from Fig. 4a (induced cells), last 20 min of endogenous respiration; bacteria living in soil of Citrus plantations; rods 2 μm in length Respiration decreases with time (mean 2.3 W/kg)	1.5	Makarieva et al. 2008	30	Makarieva et al. 2008
Arthrobacter sp.	1	1			5070478	KEGG: art			4506	KEGG: art	art		6	Makarieva et al. 2008	Cells harvested during exponential growth		Isolated from soil	NA	Makarieva et al. 2008	30	Makarieva et al. 2008
Arthrobacter sp.	1	1			5070478	KEGG: art			4506	KEGG: art	art		14	Makarieva et al. 2008	Bacteria harvested at late logarithmic phase; respiration measured for 2 hr		Bacteria isolated from field soil contaminated by aviation fuel, UK	NA	Makarieva et al. 2008	30	Makarieva et al. 2008
Azomonas agilis ?	1	1			NA				NA				21	Makarieva et al. 2008	Cells harvested from 16 to 18-hr yeast agar plates		Cell mass estimated from dry mass data, Table 1, 3.8 pg DM/cell	13	Makarieva et al. 2008	26	Makarieva et al. 2008
Azorhizobium caulinodans	1	1			5369772	KEGG: azc			4717	KEGG: azc	azc		38	Makarieva et al. 2008	Endogenous respiration of cells taken from continuous culture; measured for 10 min			0.5	Makarieva et al. 2008	30	Makarieva et al. 2008
Azospirillum brasiliense	1	1			7599738	KEGG: azl	The value of Azospirillum sp. was used.		6309	KEGG: azl	azl	The value of Azospirillum sp. was used.	27	Makarieva et al. 2008	cells harvested during mid log-phase, starved for 4 hr at 4 C; constant respiration rate throughout the experiment (_4 hr)			1	Makarieva et al. 2008	37	Makarieva et al. 2008
Azospirillum lipoferum	1	1			6846400	KEGG: ali			6098	KEGG: ali	ali		39	Makarieva et al. 2008	cells harvested during mid log-phase, washed and starved for 4 hr at 4 C		Synonim Spirillum lipoferum (BM)	4	Makarieva et al. 2008	37	Makarieva et al. 2008
Azotobacter chroococcum	4	100	Rafael Maldonado et al. 1994	The value of Azotobacter vinelandii was used.	5192286	KEGG: acx			4447	KEGG: acx	acx		25	Makarieva et al. 2008	Respiration measured immediately after harvesting the cells (aerobic culture) at the end of the logarithmic growth phase		Max. resp. (in the presence of glucose) was 130 μl O2 (mg DM)−1 hr−1	14	Makarieva et al. 2008	30	Makarieva et al. 2008
Azotobacter vinelandii	4	100	Rafael Maldonado et al. 1994		5365318	KEGG: avn			5051	KEGG: avn	avn		1.5	Makarieva et al. 2008	Respiration of glucose-grown cells harvested at 20 hr and starved for 48 hr (Table 1); viability >95% (Fig. 2) Johnson et al. 1958 report that "wellwashed cells of this organism possess no significant endogenous respiration"		During starvation respiration diminishes from 4.6-5.8 μl O2 (mg DM)−1 hr−1 (depending on growth substrate) during the first four hours and to 0.9-1.4 μl O2 (mg DM)−1 hr−1 between 48th and 52th hours Viability and respiration depend on the remaining store of PHB (poly-β- hydroxybutyric acid). 16-hr grown cultures were deprived of significant PHB stores and rapidly lost viability during starvation …	0.5	Makarieva et al. 2008	30	Makarieva et al. 2008
Azotobacter vinelandii	4	100	Rafael Maldonado et al. 1994		5365318	KEGG: avn			5051	KEGG: avn	avn		30	Makarieva et al. 2008	Cells harvested at the late-logarithmic growth phase (two thirds of the maximal growth concentration)		Jurtshuk et al. 1975: Strain O cells grown to the late logarithmic phase, washed and “allowed to sit overnight at 4 C to reduce the intracellular endogenous reserve by starvation”; respiration at 30 C was 9-12 μl O2 (mg DM)−1 hr−1 = 15-20 W/kg	0.5	Makarieva et al. 2008	30	Makarieva et al. 2008
Bacillus cereus	1	1			5427083	KEGG: bce			5231	KEGG: bce	bce		14	Makarieva et al. 2008	Normal (not filamentous) cells grown for 18 hr; respiration measured for about 1.5 hr; data of Table 3 Church & Halvorson 1957 report 5 μl O2 (mg N)−1 hr−1 = 0.8 W/kg at 30 C; heatshocked spores stored for 4-48 months at −20 C		N/DM=0.100-0.141 Q10 for this species in Ingram 1940	3.7	Makarieva et al. 2008	37	Makarieva et al. 2008
Bacillus cereus	1	1			5427083	KEGG: bce			5231	KEGG: bce	bce		31	Makarieva et al. 2008	Cells cultured for 2 weeks; respiration measured for 1 hr after 10 min equilibration			3.7	Makarieva et al. 2008	30	Makarieva et al. 2008
Bacillus cereus	1	1			5427083	KEGG: bce			5231	KEGG: bce	bce		97	Makarieva et al. 2008	Cells harvested at the late-logarithmic growth phase (two thirds of the maximal growth concentration)			3.7	Makarieva et al. 2008	30	Makarieva et al. 2008
Bacillus firmus	1	1			4215606	KEGG: bsu	The value of Bacillus subtilis was used.		4174	KEGG: bsu	bsu	The value of Bacillus subtilis was used.	13	Makarieva et al. 2008	Cells harvested at the late-logarithmic growth phase (two thirds of the maximal growth concentration)			0.9	Makarieva et al. 2008	30	Makarieva et al. 2008
Bacillus megaterium	1	1			5523192	KEGG: bmq			5612	KEGG: bmq	bmq		3.3	Makarieva et al. 2008	Cells harvested at the late-logarithmic growth phase (two thirds of the maximal growth concentration)			7	Makarieva et al. 2008	30	Makarieva et al. 2008
Bacillus megaterium	1	1			5523192	KEGG: bmq			5612	KEGG: bmq	bmq		3.3	Makarieva et al. 2008	Cells harvested at the late-logarithmic growth phase (two thirds of the maximal growth concentration)			1.96	Makarieva et al. 2008	30	Makarieva et al. 2008
Bacillus megaterium	1	1			5523192	KEGG: bmq			5612	KEGG: bmq	bmq		13	Makarieva et al. 2008	Flasks with washed cells equilibrated in Warburg bath for a total of 30 min; respiration measured for at least 60 min; respiration of cells starved for 2 hr (by shaking in phosphate buffer)		Obligately aerobic asporogenous strain Respiration of unstarved cells was 11 μl O2 (mg DM)−1 hr−1	7	Makarieva et al. 2008	30	Makarieva et al. 2008
Bacillus megaterium	1	1			5523192	KEGG: bmq			5612	KEGG: bmq	bmq		25	Makarieva et al. 2008	Log-phase harvested cells (strain ATCC 19213) respired at a rate of less than 10% of 400 natoms O (mg protein)−1 min−1 = 25 W/kg; respiration measured for 1 min			7	Makarieva et al. 2008	30	Makarieva et al. 2008
Bacillus megaterium	1	1			5523192	KEGG: bmq			5612	KEGG: bmq	bmq		47	Makarieva et al. 2008	Cells harvested at the end of the logarithmic growth phase			7	Makarieva et al. 2008	37	Makarieva et al. 2008
Bacillus megaterium	1	1			5523192	KEGG: bmq			5612	KEGG: bmq	bmq		58	Makarieva et al. 2008	Cells harvested in the phase of declining growth rate; respiration measured for 90 min			7	Makarieva et al. 2008	25	Makarieva et al. 2008
Bacillus popilliae	1	1			4215606	KEGG: bsu	The value of Bacillus subtilis was used.		4174	KEGG: bsu	bsu	The value of Bacillus subtilis was used.	0.8	Makarieva et al. 2008	Cells harvested in the stationary phase after 24 hr incubation		Bacterium causing "milky disease" of the Japanese beetle (Popilla japonica) larvae Similar respiration rates were measured for B. lentimorbus	0.8	Makarieva et al. 2008	30	Makarieva et al. 2008
Bacillus pumilus	1	1			3704641	KEGG: bpu			3710	KEGG: bpu	bpu		5	Makarieva et al. 2008	Cells harvested at the late-logarithmic growth phase (two thirds of the maximal growth concentration)			0.7	Makarieva et al. 2008	30	Makarieva et al. 2008
Bacillus stearothermophilus	1	1			4215606	KEGG: bsu	The value of Bacillus subtilis was used.		4174	KEGG: bsu	bsu	The value of Bacillus subtilis was used.	8.2	Makarieva et al. 2008	Cells harvested in late exponential phase (14-16 hr of growth on phenol) at 55 C and either used immediately or stored at −20 C; respiration measured for 30 min		The organism, obligate thermophile, was isolated from industrial sediment at Ravenscraig Steel Works near Motherwell, Scotland.	0.7	Makarieva et al. 2008	50	Makarieva et al. 2008
Bacillus subtilis	1	1	Sebastian Breuert et al. 2006		4215606	KEGG: bsu			4174	KEGG: bsu	bsu		3.3	Makarieva et al. 2008	Cells harvested at the late-logarithmic growth phase (two thirds of the maximal growth concentration); respiration was 2 μl O2 (mg DM)−1 hr−1 for B. subtilis W-23 and B. (vulgatus) subtilis		Crook 1952 reports 4-5 μl O2 (mg DM)−1 hr−1 for spores after heat shock and 0.3 for untreated spores at 25 °C; Nitrogen content B. subtilis N/DM=0.111; B. cereus N:DM=0.128 Bohin et al. 1976: sporulating bacteria: 90 μl O2 (0.9 mg DM)−1 (40 min)−1 = 250 W/kg at 37 C	1.4	Makarieva et al. 2008	30	Makarieva et al. 2008
Bacillus subtilis	1	1	Sebastian Breuert et al. 2006		4215606	KEGG: bsu			4174	KEGG: bsu	bsu		6.5	Makarieva et al. 2008	"Resting cell suspensions were prepared by harvesting cells from flask cultures after 6 to 8 hr incubation at 37 C, the periods of maximum respiratory and fermentative activity." Respiration of cells grown on "complex medium" (Fig. 7) (C-cells) was 225 μl O2 (5 mg DM)−1 (700 min)−1= 6.5 W/kg; cells grown on "simple medium" (S-cells) respired at 600 μl O2 (5 mg DM)−1 (700 min)−1= 17 W/kg			1.4	Makarieva et al. 2008	37	Makarieva et al. 2008
Bacillus subtilis	1	1	Sebastian Breuert et al. 2006		4215606	KEGG: bsu			4174	KEGG: bsu	bsu		5.6	Makarieva et al. 2008	Cells harvested after 20 hr growth; respiration measured for 2 hr			1.4	Makarieva et al. 2008	30	Makarieva et al. 2008
Bacillus subtilis	1	1	Sebastian Breuert et al. 2006		4215606	KEGG: bsu			4174	KEGG: bsu	bsu		32	Makarieva et al. 2008	Cells harvested after 16 hr growth at 30 C respired initially at a rate of 60 μl O2 (5.7 mg DM)−1 (10 min)−1 = 105 W/kg; this rate decreased approximately threefold by the end of 160 min' measurements (Fig. 1)			1.4	Makarieva et al. 2008	30	Makarieva et al. 2008
Bacillus subtilis	1	1	Sebastian Breuert et al. 2006		4215606	KEGG: bsu			4174	KEGG: bsu	bsu		75	Makarieva et al. 2008	Respiration measured immediately after harvesting the cells at the end of the logarithmic growth phase; respiration of spores was below detection limit.			1.4	Makarieva et al. 2008	37	Makarieva et al. 2008
Bdellovibrio bacteriovorus	1	1			3782950	KEGG: bba			3583	KEGG: bba	bba		25	Makarieva et al. 2008	Cells incubated for 18-24 hr in a medium containing E. coli cells that were all lyzed by the time of harvest; respiration measured for 2-4 hr Rittenberg & Shilo 1970: 13-27 nmol O2 (0.42 mg protein)−1 min−1 = 35-72 W/kg at 30 C		Bacterium-predator attacking E. coli Rittenberg & Shilo 1970 report 0.42 mg protein per 1010 cells of strain 109 Straley et al. (1979) characterize this respiration rate as "unusually high"; Friedberg & Friedberg (1976) as "extremely high"	0.3	Makarieva et al. 2008	30	Makarieva et al. 2008
Beneckea natriegens	1	1			NA				NA				26.5	Makarieva et al. 2008	Cells harvested at the end of the logarithmic phase; respiration of resting cells measured for 45 min		Oxygen uptake with all substrates is characterized as "low" (the lowest with glucose, 268 μl O2 (mg DM)−1 hr−1 = 450 W/kg is within the upper range of maximum specific metabolic rates in bacteria Marine bacterium with shortest known generation time (9.8 min) (Eagon 1962) Synonym Vibrio natriegens	1.5	Makarieva et al. 2008	30	Makarieva et al. 2008
Bradyrhizobium japonicum	1	1			9207384	KEGG: bju			8829	KEGG: bju	bju		1	Makarieva et al. 2008	Respiration of late-log phase cells			0.7	Makarieva et al. 2008	29	Makarieva et al. 2008
Branhamella catarrhalis	1	1			NA				NA				1.7	Makarieva et al. 2008	Respiration measured immediately after harvesting the cells at the end of the logarithmic growth phase		Max. resp. (in the presence of glucose) was 10 μl O2 (mg DM)−1 hr−1	1.3	Makarieva et al. 2008	37	Makarieva et al. 2008
Branhamella catarrhalis	1	1			NA				NA				23	Makarieva et al. 2008	Cells harvested at the late-logarithmic growth phase (two thirds of the maximal growth concentration)		Respiration of Branhamella (Neisseria) catarrhalis (ATCC 25238) and Branhamella catarrhalis (NC31) was 16 and 17 μl O2 (mg DM)−1 hr−1, respectively (27-28 W/kg)	1.3	Makarieva et al. 2008	30	Makarieva et al. 2008
Brucella melitensis	1	1			3294931	KEGG: bme			3198	KEGG: bme	bme		6.5	Makarieva et al. 2008	Cells grown for 24 hr; respiration varies among equally prepared suspensions			0.3	Makarieva et al. 2008	34	Makarieva et al. 2008
Burkholderia sp.	1	1			7884858	KEGG: bge			6889	KEGG: bge	bge		21	Makarieva et al. 2008	Cells grown for 15-18 hr		Bacterium isolated from Miami soil	0.7	Makarieva et al. 2008	30	Makarieva et al. 2008
Cellvibrio gilvus	1	1			3526441	KEGG: cga			3164	KEGG: cga	cga		37	Makarieva et al. 2008	Cells grown on cellobiose for 18 hr at room temperature		Cells in young cultures are very large (3×10 μm), 24-hr cells grown on cellulose were 0.3-0.5×0.8-1.5 μm (Hulcher & King 1958b) There is no such species at http://www.bacterio.cict.fr; higher taxon as for Cellvibrio genus.	2	Makarieva et al. 2008	30	Makarieva et al. 2008
Chromatium sp.	1	1			NA				NA				11	Makarieva et al. 2008	2-3 days’ old cultures grown anaerobically in the light; respiration increased severalfold upon addition of H2 and fell to the endogenous level after H2 was exhausted		Marine purple sulfur bacterium	NA	Makarieva et al. 2008	25	Makarieva et al. 2008
Chromatium vinosum	1	1			NA				NA				2.2	Makarieva et al. 2008	Respiration of cells without microscopically visible sulfure globules at oxygen concentrations of 11- 67 μM; respiration rates of phototrophically (anaerobically) and chemotrophically (microaerobically) grown cells do not differ; the species is capable of chemotrophic growth in the dark.		Purple sulfur bacteria Respiration rate increases with oxygen concentration reaching a plateau at approx. 6 μM. Endogenous respiration of cells with visible sulfur globules is higher, up to 24 nmol O2 (mg protein)−1 min−1	1.5	Makarieva et al. 2008	30	Makarieva et al. 2008
Chromatium vinosum	1	1			NA				NA				2.2	Makarieva et al. 2008	Respiration of cells without microscopically visible sulfure globules at oxygen concentrations of 11- 67 μM; respiration rates of phototrophically (anaerobically) and chemotrophically (microaerobically) grown cells do not differ; the species is capable of chemotrophic growth in the dark.		Purple sulfur bacteria Respiration rate increases with oxygen concentration reaching a plateau at approx. 6 μM. Endogenous respiration of cells with visible sulfur globules is higher, up to 24 nmol O2 (mg protein)−1 min−1	1.21	Makarieva et al. 2008	30	Makarieva et al. 2008
Corynebacterium diphtheriae	1	1			2488635	KEGG: cdi			2272	KEGG: cdi	cdi		6.7	Makarieva et al. 2008	Cells harvested at the late-logarithmic growth phase (two thirds of the maximal growth concentration)			NA	Makarieva et al. 2008	30	Makarieva et al. 2008
Corynebacterium sp.	1	1			2471920	KEGG: coa			2105	KEGG: coa	coa		10	Makarieva et al. 2008	Cells harvested after 2-4 days growth; respiration measured for 2 hr		A soil-isolated bacterium sometimes capable of acetone degradation	NA	Makarieva et al. 2008	30	Makarieva et al. 2008
Delftia acidovorans	1	1			6767514	KEGG: dac			6040	KEGG: dac	dac		13	Makarieva et al. 2008	Bacteria grown for 20 hr (end of logarithmic growth); respiration measured for about 10 min		Bacteria originally isolated from poultry house deep-litter	0.8	Makarieva et al. 2008	30	Makarieva et al. 2008
Delftia acidovorans	1	1			6767514	KEGG: dac			6040	KEGG: dac	dac		13	Makarieva et al. 2008	Cells grown on glycollate harvested during the logarithmic phase; for succinategrown cells 10 μl O2 (mg DM)−1 hr−1 (17 W/kg). Cooper & Kornberg 1964: cells grown on itaconate harvested during the logarithmic phase, 39 μl O2 (mg DM)−1 hr−1 = 65 W/kg; for succinate-grown cells 40 μl O2 (mg DM)−1 hr−1			0.8	Makarieva et al. 2008	30	Makarieva et al. 2008
Delftia acidovorans	1	1			6767514	KEGG: dac			6040	KEGG: dac	dac		15	Makarieva et al. 2008	Cells harvested after 3 days of growth			0.8	Makarieva et al. 2008	30	Makarieva et al. 2008
Delftia acidovorans	1	1			6767514	KEGG: dac			6040	KEGG: dac	dac		30	Makarieva et al. 2008	Cells harvested at the late-logarithmic growth phase (two thirds of the maximal growth concentration)			0.8	Makarieva et al. 2008	30	Makarieva et al. 2008
Desulfovibrio salexigens	9	17	Sebastian Breuert et al. 2006	The value of Desulfovibrio gigas was used.	4289847	KEGG: dsa			3807	KEGG: dsa	dsa		13	Makarieva et al. 2008	Cells harvested at the end of the exponential growth phase		Organism isolated from the oxic-anoxic (top) layer of a marine microbial mat, Greece	1.5	Makarieva et al. 2008	30	Makarieva et al. 2008
Enterobacter aerogenes	1	1			4676461	KEGG: ent	The value of Enterobacter sp. was used.		4240	KEGG: ent	ent	The value of Enterobacter sp. was used.	10	Makarieva et al. 2008	Cells harvested at the late-logarithmic growth phase (two thirds of the maximal growth concentration)			0.3	Makarieva et al. 2008	30	Makarieva et al. 2008
Enterobacter cloacae	1	1			5598796	KEGG: enc			5518	KEGG: enc	enc		31	Makarieva et al. 2008	Cells harvested from the exponential phase; respiration measured for 10 min		Bacterium isolated from a patient suffering from nosocomial infection.	0.9	Makarieva et al. 2008	30	Makarieva et al. 2008
Enterococcus cecorum	1	1			3359974	KEGG: efa	The value of Enterococcus faecalis was used.		3264	KEGG: efa	efa	The value of Enterococcus faecalis was used.	3.8	Makarieva et al. 2008	Respiration of cells from aerobically glucose-grown cultures; respiration of anaerobically grown cells <1 nmol O2 (mg DM)−1 min−1			0.4	Makarieva et al. 2008	30	Makarieva et al. 2008
Enterococcus faecalis	1	1			3359974	KEGG: efa			3264	KEGG: efa	efa		0.3	Makarieva et al. 2008	respiration of resting suspensions of cells grown aerobically with glucose			0.2	Makarieva et al. 2008	30	Makarieva et al. 2008
Enterococcus hirae	1	1			2856440	KEGG: ehr			2755	KEGG: ehr	ehr		1.5	Makarieva et al. 2008	Cells harvested after 17 hr growth; respiration measured for 2 hr			NA	Makarieva et al. 2008	30	Makarieva et al. 2008
Enterococcus hirae	1	1			2856440	KEGG: ehr			2755	KEGG: ehr	ehr		1.7	Makarieva et al. 2008	Cells harvested at the late-logarithmic growth phase (two thirds of the maximal growth concentration)			NA	Makarieva et al. 2008	30	Makarieva et al. 2008
Enterococcus sp.	1	1			3096657	KEGG: ene			2295	KEGG: ene	ene		33	Makarieva et al. 2008	Respiration of cells from aerobically glucose-grown cultures; respiration of anaerobically grown cells 15.1 nmol O2 (mg DM)−1 min−1			0.8	Makarieva et al. 2008	30	Makarieva et al. 2008
Escherichia coli	1	8	Sebastian Breuert et al. 2006		4641652	KEGG: eco			4140	KEGG: eco	eco		32	Makarieva et al. 2008	Cells were grown to the early exponential phase and starved for 2 hr by vigorous shaking at 37 C; respiration varied (depending on carbon source for growth			0.7	Makarieva et al. 2008	37	Makarieva et al. 2008
Escherichia coli	1	8	Sebastian Breuert et al. 2006		4641652	KEGG: eco			4140	KEGG: eco	eco		4.5	Makarieva et al. 2008	Cells harvested from 16 to 18-hr yeast agar plates			0.7	Makarieva et al. 2008	26	Makarieva et al. 2008
Escherichia coli	1	8	Sebastian Breuert et al. 2006		4641652	KEGG: eco			4140	KEGG: eco	eco		6.7	Makarieva et al. 2008	Cells harvested at the late-logarithmic growth phase (two thirds of the maximal growth concentration)		Respiration was 13, 7, 9, 10, 6, 8, 7, 6, and 5 μl O2 (mg DM)−1 hr−1 for strains B, B/r, C, Crookes, K12, K12S UTH 2593, K12S UTH 3672, and F , respectively (8.3-22 W/kg).	0.7	Makarieva et al. 2008	30	Makarieva et al. 2008
Escherichia coli	1	8	Sebastian Breuert et al. 2006		4641652	KEGG: eco			4140	KEGG: eco	eco		12	Makarieva et al. 2008	Stable respiration of aerobically grown cells harvested during the exponential phase and starved aerobically for 150-180 min; no loss of viability during 12 hr of starvation		“Stationary-phase cells respire endogenously at higher rates and contain larger reserves of glycogen, which is the initial substrate oxidized [than exponentialphase cells]. Carbohydrate content of exponential-phase cells drops rapidly together with endogenous respiration during the first 100 min of starvation	0.7	Makarieva et al. 2008	37	Makarieva et al. 2008
Escherichia coli	1	8	Sebastian Breuert et al. 2006		4641652	KEGG: eco			4140	KEGG: eco	eco		15	Makarieva et al. 2008	Cells grown for 20 hr at 35 C; respiration measured for 2 hr			0.7	Makarieva et al. 2008	35	Makarieva et al. 2008
Escherichia coli	1	8	Sebastian Breuert et al. 2006		4641652	KEGG: eco			4140	KEGG: eco	eco		20	Makarieva et al. 2008	Cells harvested after 16.5 hr growth at 37 C; respiration measured for 2 hr			0.7	Makarieva et al. 2008	37	Makarieva et al. 2008
Escherichia coli	1	8	Sebastian Breuert et al. 2006		4641652	KEGG: eco			4140	KEGG: eco	eco		15	Makarieva et al. 2008	Cells harvested after 20 hr growth; respiration measured for 2 hr			0.7	Makarieva et al. 2008	30	Makarieva et al. 2008
Escherichia coli	1	8	Sebastian Breuert et al. 2006		4641652	KEGG: eco			4140	KEGG: eco	eco		17.5	Makarieva et al. 2008	Cells cultured for 2 weeks; respiration measured for 1 hr after 10 min equilibration		Bacteria “had a lower endogenous [respiration] … if harvested during exponential growth than after reaching the stationary phase”	0.7	Makarieva et al. 2008	30	Makarieva et al. 2008
Escherichia coli	1	8	Sebastian Breuert et al. 2006		4641652	KEGG: eco			4140	KEGG: eco	eco		62	Makarieva et al. 2008	Respiration measured immediately after harvesting the cells (aerobic culture) at the end of the logarithmic growth phase		Anaerobically grown culture respired at 2 μl O2 (mg DM)−1 hr−1= 3.3 W/kg	0.7	Makarieva et al. 2008	37	Makarieva et al. 2008
Flavobacterium capsulatum	1	1			6096872	KEGG: fjo	The value of Flavobacterium johnsoniae was used.		5017	KEGG: fjo	fjo	The value of Flavobacterium johnsoniae was used.	63	Makarieva et al. 2008	Cells harvested at the late-logarithmic growth phase (two thirds of the maximal growth concentration)		Listed in ATCC as Novosphingobium capsulatum	0.3	Makarieva et al. 2008	30	Makarieva et al. 2008
Francisella tularensis	1	1			1892775	KEGG: ftu			1556	KEGG: ftu	ftu		3.7	Makarieva et al. 2008	Cells grown for 16 to 18 hr; respiration of strains 503, CHUR, JAP, LVS, and MAX was 60, 38, 53, 105, and 94 μl O2 (mg N)−1 hr−1, respectively (6.3- 17.5 W/kg)			0.01	Makarieva et al. 2008	37	Makarieva et al. 2008
Frankia sp.	1	1			5433628	KEGG: fra			4499	KEGG: fra	fra		9	Makarieva et al. 2008	Bacteria grown for 21 days		Members of the genus Frankia are filamentous actinomycetes that infect roots and induce nodule formation in a variety of woody dicotyledonous plants.	NA	Makarieva et al. 2008	25	Makarieva et al. 2008
Haemophilus influenzae	1	1			1830138	KEGG: hin			1610	KEGG: hin	hin		0.5	Makarieva et al. 2008	Bacteria grown for 18-24 hr at 37 C; respiration of washed cells measured for 60 min		Respiration of strains b, c, d, 525, and K 75 was 14, 6, 7, 32, and 9 μl O2 (mg N)−1 hr−1, respectively (1-5.3 W/kg).	0.14	Makarieva et al. 2008	37	Makarieva et al. 2008
Haemophilus parahaemolyticus	1	1			1830138	KEGG: hin	The value of Haemophilus influenzae was used.		1610	KEGG: hin	hin	The value of Haemophilus influenzae was used.	3.5	Makarieva et al. 2008	Bacteria grown for 18-24 hr at 37 C; respiration of washed cells measured for 60 min		Respiration of strain 7901 was 24 μl O2 (mg N)−1 hr−1 (4 W/kg).	NA	Makarieva et al. 2008	37	Makarieva et al. 2008
Haemophilus parainfluenzae	1	1			2086875	KEGG: hpr			1979	KEGG: hpr	hpr		3.5	Makarieva et al. 2008	Bacteria grown for 18-24 hr at 37 C; respiration of washed cells measured for 60 min		Respiration of strains K 8, K 17, and K 45 was 24, 32, and 41 μl O2 (mg N)−1 hr−1, respectively (4-6.8 W/kg). White 1962: Stationary-phase cells (>15 hr old) have an insignificant endogenous respiration. Log-phase cells have a small endogenous respiratory rate.	0.4	Makarieva et al. 2008	37	Makarieva et al. 2008
Halobacterium salinarum	15	25	Sebastian Breuert et al. 2006		2571010	KEGG: hal			2605	KEGG: hal	hal		17	Makarieva et al. 2008	Cells grown for about 70 hr to the end of the exponential phase		An extremely halophilic bacterium	3.9	Makarieva et al. 2008	30	Makarieva et al. 2008
Halomonas halodenitrificans	1	1			4061296	KEGG: hel	The value of Halomonas elongata was used.		3472	KEGG: hel	hel	The value of Halomonas elongata was used.	67	Makarieva et al. 2008	Cells harvested towards the end of the logarithmic phase (about 40 hr)		Endogenous respiration and viability of starved cells remained constant at around 40 μl O2 (mg DM)−1 hr−1 and 100%, respectively, for 3 hr, while the amount of intracellular polyester rapidly declined. After 3 hr both endogenous respiration and viability started to decline rapidly. In polyester-poor cells this process was initiated immediately after the beginning of starvation. Cells of this orga…	0.4	Makarieva et al. 2008	25	Makarieva et al. 2008
Klebsiella pheumoniae ? Enterobacter aerogenes ?	1	1			5694894	KEGG: kpn	The value of Klebsiella pneumoniae was used.		5185	KEGG: kpn	kpn	The value of Klebsiella pneumoniae was used.	11	Makarieva et al. 2008	Bacteria cultured for 2 weeks in an extract from wheat plants; respiration measured for 1 hr after 10 min equilibration		Bacteria “had a lower endogenous [respiration] … if harvested during exponential growth than after reaching the stationary phase”	NA	Makarieva et al. 2008	30	Makarieva et al. 2008
Klebsiella pheumoniae ? Enterobacter aerogenes ?	1	1			5694894	KEGG: kpn	The value of Klebsiella pneumoniae was used.		5185	KEGG: kpn	kpn	The value of Klebsiella pneumoniae was used.	13	Makarieva et al. 2008	Cells harvested after 20 hr growth			NA	Makarieva et al. 2008	30	Makarieva et al. 2008
Klebsiella pneumoniae	1	1			5694894	KEGG: kpn			5185	KEGG: kpn	kpn		3.3	Makarieva et al. 2008	Cells harvested at the late-logarithmic growth phase (two thirds of the maximal growth concentration)			0.4	Makarieva et al. 2008	30	Makarieva et al. 2008
Klebsiella pneumoniae	1	1			5694894	KEGG: kpn			5185	KEGG: kpn	kpn		6.7	Makarieva et al. 2008	Cells harvested at the late-logarithmic growth phase (two thirds of the maximal growth concentration)			0.4	Makarieva et al. 2008	30	Makarieva et al. 2008
Klebsiella pneumoniae	1	1			5694894	KEGG: kpn			5185	KEGG: kpn	kpn		20	Makarieva et al. 2008	Respiration measured immediately after harvesting the cells at the end of the logarithmic growth phase			0.4	Makarieva et al. 2008	37	Makarieva et al. 2008
Lactobacillus brevis	1	1			2340228	KEGG: lbr			2218	KEGG: lbr	lbr		0.2	Makarieva et al. 2008	Cells (strain 1.2) were grown for 48 hr; endogenous respiration measured for 3 hr (Fig. 3); mean respiration rate for the second and third hour was taken; during the first hour, respiration was 4 times higher		Bacterium originally isolated from New Zealand cheddar cheese Respiration decreases with starvation time	1.6	Makarieva et al. 2008	30	Makarieva et al. 2008
Lactobacillus casei	1	1			3079196	KEGG: lcb			3044	KEGG: lcb	lcb		1.7	Makarieva et al. 2008	Cells harvested at the late-logarithmic growth phase (two thirds of the maximal growth concentration)			NA	Makarieva et al. 2008	30	Makarieva et al. 2008
Lactococcus lactis	2	2	Ole Michelsen et al. 2009		2365589	KEGG: lla			2277	KEGG: lla	lla		0.6	Makarieva et al. 2008	Cells grown for 11 hr; for 7- and 9-hr grown cells respiration was around 400 μl O2 (115 mg DM)−1 (4 hr)−1		In 11-hr cells respiration decreases in the first 30 min of the 4-hr’ measurement, then remains relatively constant; in 7-hr and 9-hr cells respiration first decreases, then starts to increase again after 2-3 hr.	0.2	Makarieva et al. 2008	30	Makarieva et al. 2008
Lactococcus lactis	2	2	Ole Michelsen et al. 2009		2365589	KEGG: lla			2277	KEGG: lla	lla		2.3	Makarieva et al. 2008	Respiration of cells from aerobically and anaerobically glucose grown cultures			0.2	Makarieva et al. 2008	30	Makarieva et al. 2008
Lactococcus sp.	1	1	Ole Michelsen et al. 2009	The value of haploid Lactococcus lactis strain was used.	2365589	KEGG: lla	The value of Lactococcus lactis was used.		2277	KEGG: lla	lla	The value of Lactococcus lactis was used.	2.3	Makarieva et al. 2008	Respiration of cells from aerobically and anaerobically glucose grown cultures			0.8	Makarieva et al. 2008	30	Makarieva et al. 2008
Legionella pneumophila	1	1			3397754	KEGG: lpn			2943	KEGG: lpn	lpn		20	Makarieva et al. 2008	Bacteria harvested at mid- to late exponential growth phase (15-18 hr growth time) when the massspecific oxygen consumption is highest (~70 W/kg); washed; “held at 37 C until used”; calibrated for 3 min; respiration measured when “a steady rate of endogenous respiration was established”.			0.3	Makarieva et al. 2008	37	Makarieva et al. 2008
Legionella pneumophila	1	1			3397754	KEGG: lpn			2943	KEGG: lpn	lpn		77	Makarieva et al. 2008	Cells harvested at midlog phase, shaken for 30 min, respiration measured for 40 min			0.3	Makarieva et al. 2008	37	Makarieva et al. 2008
Methylobacterium extorquens	1	1			5471154	KEGG: mex			4829	KEGG: mex	mex		6	Makarieva et al. 2008	Cells harvested at the end of logarithmic phase; depending on growth conditions, respiration ranged from 5 to 16 orig. units; the same result obtained by O'Keeffe & Anthony 1978			1	Makarieva et al. 2008	30	Makarieva et al. 2008
Methylomicrobium sp.	1	1			4796711	KEGG: mah	The value of Methylomicrobium alcaliphilum was used.		4086	KEGG: mah	mah	The value of Methylomicrobium alcaliphilum was used.	11	Makarieva et al. 2008	Cells grown with methane at pH 10 Endogenous respiration is usually below 10 nmol O2 (mg protein)−1 min−1, except in cells grown on acetate and at high pH (10.8-11.5), when it can be 20-50 nmol O2 (mg protein)−1 min−1			3	Makarieva et al. 2008	30	Makarieva et al. 2008
Methylophilus methylotrophus	1	1			3079044	KEGG: meu	The value of Methylophilus sp. was used.		2791	KEGG: meu	meu	The value of Methylophilus sp. was used.	1.6	Makarieva et al. 2008	Cells harvested from continuous culture and used within 3 hr		Obligate methylotroph using methanol as the sole source of carbon and energy	0.15	Makarieva et al. 2008	40	Makarieva et al. 2008
Methylosinus trichosporium	1	1			5183433	KEGG: mtw			4565	KEGG: mtw	mtw		42	Makarieva et al. 2008	Cells harvested in the exponential phase		Cell mass estimated from cell linear dimensions as shown in Fig. 1 of Reed & Dugan 1978	1	Makarieva et al. 2008	30	Makarieva et al. 2008
Micrococcus luteus	1	1			2501097	KEGG: mlu			2236	KEGG: mlu	mlu		1.2	Makarieva et al. 2008	Cells were harvested after 24 hr growth on peptone; starved for 29 hr; viability 96%; respiration fell to "barely measurable" (0.3 μl O2 (mg DM)−1 hr−1) when starvation was prolonged to 72 hr with viability falling to 25% Bishop et al. 1962: respiration measured immediately after harvesting the cells at the end of the logarithmic growth phase was below detection limit (0 orig. units) (148 μl O2 (…		Endogenous respiration decreased during starvation most rapidly in the first 5 hr of starvation (from 21.1 to 0.7 orig. units) Initial endogenous respiration depended on the time of harvesting: midexponential (21 hr) — 30 orig. units; onset of the stationary phase (34 hr) — 15.9; 60 hr — 6.3 orig. units; the decline of respiration is correlated with the decline of intracellular contents of free a…	1.1	Makarieva et al. 2008	37	Makarieva et al. 2008
Micrococcus luteus	1	1			2501097	KEGG: mlu			2236	KEGG: mlu	mlu		6	Makarieva et al. 2008	Cells harvested after 24 hr growth at 35 C and aerated for 5 hr; respiration 3.5 μl O2 (mg DM)−1 hr−1 = 6 W/kg			1.1	Makarieva et al. 2008	35	Makarieva et al. 2008
Micrococcus luteus	1	1			2501097	KEGG: mlu			2236	KEGG: mlu	mlu		18	Makarieva et al. 2008	Cells harvested after 16.5 hr growth at 37 C; respiration measured for 2 hr			1.1	Makarieva et al. 2008	37	Makarieva et al. 2008
Micrococcus luteus	1	1			2501097	KEGG: mlu			2236	KEGG: mlu	mlu		15	Makarieva et al. 2008	Cells harvested at the late-logarithmic growth phase (two thirds of the maximal growth concentration); respiration was 16, 9 and 30 μl O2 (mg DM)−1 hr−1 for Micrococcus (Sarcina) luteus, M. (S. flava) luteus and M. (lysodeikticus) luteus ATCC 4698, respectively (27, 15 and 50 W/kg)			1.1	Makarieva et al. 2008	30	Makarieva et al. 2008
Micrococcus sp.	1	1			2501097	KEGG: mlu	The value of Micrococcus luteus was used.		2236	KEGG: mlu	mlu	The value of Micrococcus luteus was used.	10	Makarieva et al. 2008				NA	Makarieva et al. 2008	30	Makarieva et al. 2008
Micrococcus sp.	1	1			2501097	KEGG: mlu	The value of Micrococcus luteus was used.		2236	KEGG: mlu	mlu	The value of Micrococcus luteus was used.	17	Makarieva et al. 2008	Cells harvested during the exponential phase		The organism was isolated from soil. Size and classification as for genus Micrococcus Cohn 1872	NA	Makarieva et al. 2008	30	Makarieva et al. 2008
Moraxella osloensis	1	1			2649137	KEGG: mos			2254	KEGG: mos	mos		13	Makarieva et al. 2008	Cells harvested at the late-logarithmic growth phase (two thirds of the maximal growth concentration)			2.3	Makarieva et al. 2008	30	Makarieva et al. 2008
Mycobacterium fortuitum	1	1			6254616	KEGG: mft			6020	KEGG: mft	mft		17	Makarieva et al. 2008	Cells harvested at the late-logarithmic growth phase (two thirds of the maximal growth concentration)			NA	Makarieva et al. 2008	30	Makarieva et al. 2008
Mycobacterium leprae	1	1			3268203	KEGG: mle			1605	KEGG: mle	mle		3.3	Makarieva et al. 2008	Cells isolated from mice			NA	Makarieva et al. 2008	37	Makarieva et al. 2008
Mycobacterium lepraemurium	1	1			4411532	KEGG: mtu	The value of Mycobacterium tuberculosis was used.		3906	KEGG: mtu	mtu	The value of Mycobacterium tuberculosis was used.	3.3	Makarieva et al. 2008	Culture isolated from infected rats; occasionally, some suspensions respired less than 5 μl O2 (mg N)−1 hr−1			NA	Makarieva et al. 2008	37	Makarieva et al. 2008
Mycobacterium phlei	1	1			5349645	KEGG: mphl			5149	KEGG: mphl	mphl		14	Makarieva et al. 2008	Glucose-grown cells (strain 72) harvested from 5-day culture; respiration calculated assuming N/DM ratio of 0.08 (Tepper 1968); respiration measured for a minimum of 90 min; glycerol-grown cells had 7.3 μmol O2 (mg N)−1 hr−1= 16 W/kg		N/DM=5.6-6.8% for glycerol-grown cells, 7.8-8.9% for glucose-grown cells	0.4	Makarieva et al. 2008	37	Makarieva et al. 2008
Mycobacterium phlei	1	1			5349645	KEGG: mphl			5149	KEGG: mphl	mphl		27	Makarieva et al. 2008	Cells harvested at the late-logarithmic growth phase (two thirds of the maximal growth concentration)			0.4	Makarieva et al. 2008	30	Makarieva et al. 2008
Mycobacterium smegmatis	1	1			6988209	KEGG: msm			6717	KEGG: msm	msm		24	Makarieva et al. 2008	Cells harvested after 22 hr incubation.			NA	Makarieva et al. 2008	37	Makarieva et al. 2008
Mycobacterium smegmatis	1	1			6988209	KEGG: msm			6717	KEGG: msm	msm		20	Makarieva et al. 2008	Cells grown for 5-6 days; respiration of M. (butyricum) smegmatis (NCTC 337) and M. smegmatis (NCTC 523) was 13.4 and 15 μl O2 (mg DM)−1 hr−1, respectively			NA	Makarieva et al. 2008	30	Makarieva et al. 2008
Mycobacterium smegmatis	1	1			6988209	KEGG: msm			6717	KEGG: msm	msm		22	Makarieva et al. 2008	Cells harvested at the late-logarithmic growth phase (two thirds of the maximal growth concentration); respiration was 13 μl O2 (mg DM)−1 hr−1 = 22 W/kg at 30 C			NA	Makarieva et al. 2008	30	Makarieva et al. 2008
Mycobacterium tuberculosis	1	1			4411532	KEGG: mtu			3906	KEGG: mtu	mtu		2.2	Makarieva et al. 2008	Bacteria grown for 25 to 28 hr in batches; magnetically mixed in buffer solution for 5 hr; stored at −5 C for no more than 12 hr before analysis; respiration measured for 5 hr		Human tuberculosis bacteria	0.2	Makarieva et al. 2008	37	Makarieva et al. 2008
Mycobacterium tuberculosis	1	1			4411532	KEGG: mtu			3906	KEGG: mtu	mtu		7	Makarieva et al. 2008	Various growth conditions			0.2	Makarieva et al. 2008	37.8	Makarieva et al. 2008
Mycobacterium tuberculosis	1	1			4411532	KEGG: mtu			3906	KEGG: mtu	mtu		37	Makarieva et al. 2008	Cultures 3 days old			0.2	Makarieva et al. 2008	37	Makarieva et al. 2008
Mycobacterium tuberculosis	1	1			4411532	KEGG: mtu			3906	KEGG: mtu	mtu		2.6	Makarieva et al. 2008	Various growth conditions. Similar results were obtained later by the same team (Youmans & Youmans 1962a,b)			0.2	Makarieva et al. 2008	37	Makarieva et al. 2008
Mycobacterium tuberculosis	1	1			4411532	KEGG: mtu			3906	KEGG: mtu	mtu		6	Makarieva et al. 2008	Various growth conditions. Similar results were obtained later by the same team (Youmans & Youmans 1962a,b)			0.2	Makarieva et al. 2008	30	Makarieva et al. 2008
Myxococcus xanthus	1	1			9139763	KEGG: mxa			7331	KEGG: mxa	mxa		4.6	Makarieva et al. 2008	Vegetative cells harvested in the early stationary phase (30 hr); respiration measured for 75 min		No measurable respiration in microcysts	1	Makarieva et al. 2008	30	Makarieva et al. 2008
Neisseria elongata	2	4	Deborah M. Tobiason and H. Steven Seifert 2006	The value of Neisseria gonorrhoeae was used.	2256647	KEGG: nel			2093	KEGG: nel	nel		8.3	Makarieva et al. 2008	Cells harvested at the late-logarithmic growth phase (two thirds of the maximal growth concentration)			0.2	Makarieva et al. 2008	30	Makarieva et al. 2008
Neisseria flava	2	4	Deborah M. Tobiason and H. Steven Seifert 2006	The value of Neisseria gonorrhoeae was used.	2272360	KEGG: nme	The value of Neisseria meningitidis was used.		1943	KEGG: nme	nme	The value of Neisseria meningitidis was used.	12	Makarieva et al. 2008	Cells harvested at the late-logarithmic growth phase (two thirds of the maximal growth concentration)			0.2	Makarieva et al. 2008	37	Makarieva et al. 2008
Neisseria gonorrhoeae	2	4	Deborah M. Tobiason and H. Steven Seifert 2006		2153922	KEGG: ngo			1886	KEGG: ngo	ngo		0.6	Makarieva et al. 2008	Cells harvested during early stationary phase after 18-20 hours of incubation; respiration measured for 2-3 min		Cell mass estimated from linear dimensions given in BM	0.2	Makarieva et al. 2008	30	Makarieva et al. 2008
Neisseria mucosa	2	4	Deborah M. Tobiason and H. Steven Seifert 2006	The value of Neisseria gonorrhoeae was used.	2272360	KEGG: nme	The value of Neisseria meningitidis was used.		1943	KEGG: nme	nme	The value of Neisseria meningitidis was used.	15	Makarieva et al. 2008	Cells harvested at the late-logarithmic growth phase (two thirds of the maximal growth concentration)			0.2	Makarieva et al. 2008	30	Makarieva et al. 2008
Neisseria sicca	2	4	Deborah M. Tobiason and H. Steven Seifert 2006	The value of Neisseria gonorrhoeae was used.	2783943	KEGG: nsi			2416	KEGG: nsi	nsi		13	Makarieva et al. 2008	Cells harvested at the late-logarithmic growth phase (two thirds of the maximal growth concentration)			0.2	Makarieva et al. 2008	30	Makarieva et al. 2008
Nitrobacter winogradskyi	1	1			3402093	KEGG: nwi			3122	KEGG: nwi	nwi		10	Makarieva et al. 2008	Incubation time 20 hr		Facultative heterotroph otherwise growing on nitrite, =Nitrobacter winogradskyi (Pan 1971) Protein to dry mass ratios (Protein/DM) are 0.55, 0.47 and 0.44 for autotrophic, autotrophic plus 1mM acetate, and autotrophic plus 5mM acetate, grown cells, respectively.	0.24	Makarieva et al. 2008	30	Makarieva et al. 2008
Nitrobacter winogradskyi	1	1			3402093	KEGG: nwi			3122	KEGG: nwi	nwi		11	Makarieva et al. 2008	Cells grown at 30 C to the late exponential phase, stored for no more than 3 days at 0 C before measurements		1 mg WM _ 0.1 mg protein	0.24	Makarieva et al. 2008	25	Makarieva et al. 2008
Nitrosomonas europaea	1	1			2812094	KEGG: neu			2462	KEGG: neu	neu		11	Makarieva et al. 2008	Bacteria grown at 30 C to the late exponential phase, stored for no more than 3 days at 0 C		1 mg WM _ 0.1 mg protein	0.6	Makarieva et al. 2008	25	Makarieva et al. 2008
Nocardia corallina	1	1			6292344	KEGG: nfa	The value of Nocardia farcinica was used.		5946	KEGG: nfa	nfa	The value of Nocardia farcinica was used.	1.7	Makarieva et al. 2008	Cells harvested at the end of growth phase; respiration measured after 45 hours of starvation; viability more than 90% Respiration rate fell from 10 to 1 μl O2 (mg DM)−1 hr−1 during the first 45 hr of the total 450 hr' period of starvation Midwinter & Batt 1953 report 1-12 μl O2 (mg DM)−1 hr−1 for cells grown on different substrates for 24-96 hr at 30 C; respiration measured for about 3 hr		Soil bacterium Dry mass data (Fig. 1): 4.3×109 cells (90% viable) make up 1.6 mg dry mass: 0.4 × 10−12 g dry mass cell−1 Cell mass estimated from linear dimensions given by Robertson & Batt (1973), 2-4 μm (length) × 0.8-1.2 μm (diameter), is greater, 2.4× 10−12 g cell−1	2.1	Makarieva et al. 2008	30	Makarieva et al. 2008
Nocardia corallina	1	1			6292344	KEGG: nfa	The value of Nocardia farcinica was used.		5946	KEGG: nfa	nfa	The value of Nocardia farcinica was used.	4	Makarieva et al. 2008	Cells grown for 72 hr; respiration measured for 220 min.			2.1	Makarieva et al. 2008	30.3	Makarieva et al. 2008
Nocardia farcinica	1	1			6292344	KEGG: nfa			5946	KEGG: nfa	nfa		8.3	Makarieva et al. 2008	Cells harvested at the late-logarithmic growth phase (two thirds of the maximal growth concentration)			0.1	Makarieva et al. 2008	30	Makarieva et al. 2008
Nocardia sp.	1	1			6292344	KEGG: nfa	The value of Nocardia farcinica was used.		5946	KEGG: nfa	nfa	The value of Nocardia farcinica was used.	2.2	Makarieva et al. 2008	Cells grown for 24 hr		Bacterium isolated from soil with by enrichment with pyridine	NA	Makarieva et al. 2008	30	Makarieva et al. 2008
Nocardia sp.	1	1			6292344	KEGG: nfa	The value of Nocardia farcinica was used.		5946	KEGG: nfa	nfa	The value of Nocardia farcinica was used.	3	Makarieva et al. 2008	Respiration measured for 200 min Cain et al. 1968: Cells harvested after 24-36 hr incubation (Smith et al. 1968); respiration measured for 90 min was 185 μl O2 (14.3 mg DM)−1 hr−1= 22 W/kg at 30 C		No change of respiration with time The organism was originally isolated from soil by enrichment with pnitrobenzoate (Cain et al. 1958) Classification and size determination made for the Nocardia genus. There is no N. erythropolis at www.bacterio.cict.fr.	NA	Makarieva et al. 2008	30	Makarieva et al. 2008
Nonomuraea sp.	1	1			13047416	KEGG: noa			11340	KEGG: noa	noa		1	Makarieva et al. 2008	Respiration of cells in the lag phase (incubated for 15 hr) prior to exponential growth		Endogenous respiration increases from lag to exponential phase from 1 to 35 nmol O2 (mg protein)−1 min−1, then starts to drop abruptly in the stationary phase (min. value measured after 160 hr incubation was 7 nmol O2 (mg protein)−1 min−1)	NA	Makarieva et al. 2008	25	Makarieva et al. 2008
Paracoccus denitrificans	1	1			5236194	KEGG: pde			5077	KEGG: pde	pde		8.3	Makarieva et al. 2008	Cells harvested during the exponential phase		Endogenous reserves of cells were "depleted" by 4 hr aerobic shaking at 30 C in another experiment	0.16	Makarieva et al. 2008	30	Makarieva et al. 2008
Pasteurella pseudotuberculosis	1	1			2257487	KEGG: pmu	The value of Pasteurella multocida was used.		2014	KEGG: pmu	pmu	The value of Pasteurella multocida was used.	12	Makarieva et al. 2008	Respiration measured immediately after harvesting the cells at the end of the logarithmic growth phase		Max. resp. (in the presence of glucose) was 331 μl O2 (mg DM)−1 hr−1	NA	Makarieva et al. 2008	25	Makarieva et al. 2008
Pediococcus acidilactici	1	1			2131361	KEGG: paci			1935	KEGG: paci	paci		3.3	Makarieva et al. 2008	Cells harvested at the late-logarithmic growth phase (two thirds of the maximal growth concentration)			2.2	Makarieva et al. 2008	30	Makarieva et al. 2008
Phaeospirillum fulvum	1	1			NA				NA				28	Makarieva et al. 2008	Bacteria harvested from early exponential cultures grown photoheterotrophically		Purple bacteria	2	Makarieva et al. 2008	28	Makarieva et al. 2008
Picrophilus oshimae	1	1			1545895	KEGG: pto	The value of Picrophilus torridus was used.		1535	KEGG: pto	pto	The value of Picrophilus torridus was used.	25	Makarieva et al. 2008	Starvation for several hours		Thermoacidophilic archaeon	1	Makarieva et al. 2008	60	Makarieva et al. 2008
Proteus morganii	1	1			4099895	KEGG: pmr	The value of Proteus mirabilis was used.		3662	KEGG: pmr	pmr	The value of Proteus mirabilis was used.	5	Makarieva et al. 2008	Cells harvested at the late-logarithmic growth phase (two thirds of the maximal growth concentration)			0.4	Makarieva et al. 2008	30	Makarieva et al. 2008
Proteus vulgaris	1	1			3794983	KEGG: pvl			3182	KEGG: pvl	pvl		5	Makarieva et al. 2008	Respiration measured immediately after harvesting the cells (aerobic culture) at the end of the logarithmic growth phase; endogenous respiration of anaerobic culture was below detection limit (0 orig. units)		Max. resp. (in the presence of glucose) was 87 orig. units	0.4	Makarieva et al. 2008	37	Makarieva et al. 2008
Proteus vulgaris	1	1			3794983	KEGG: pvl			3182	KEGG: pvl	pvl		5	Makarieva et al. 2008	Cells harvested at the late-logarithmic growth phase (two thirds of the maximal growth concentration)			0.4	Makarieva et al. 2008	30	Makarieva et al. 2008
Pseudomonas aeruginosa	14	20	Vito Pecoraro et al. 2011	The value of Pseudomonas putida was used.	6264404	KEGG: pae			5572	KEGG: pae	pae		6.7	Makarieva et al. 2008	Cells isolated from soil and closely resembling P. aeruginosa were grown for 18 to 48 hr; respiration was measured for 75 min			0.5	Makarieva et al. 2008	30	Makarieva et al. 2008
Pseudomonas aeruginosa	14	20	Vito Pecoraro et al. 2011	The value of Pseudomonas putida was used.	6264404	KEGG: pae			5572	KEGG: pae	pae		10	Makarieva et al. 2008	Cells (strain 120Na) harvested after 20 hr growth; respiration measured for 2 hr; for strain ATCC 9027 respiration was 80 orig. units Tomlinson & Campbell 1963: cells (strain 120Na) harvested after 20 hr growth at 30 C; respiration measured for 2 hr; 120 μl O2 (5 mg DM)−1 (2 hr)−1 = 20 W/kg Gronlund & Campbell 1963: cells (strain ATCC 9027) harvested after 20 hr growth at 30 C; respiration measur…		Hou et al. 1966: Cell size of P. aeruginosa: 4.5×108 viable cells = 29.6 ×10−6 g = 17.5 × 10−6 g protein, cells harvested after 8 hr growth: 1 cell = 0.06 ×10−12 g dry mass = 0.2 ×10−12 g wet mass For 24-hr phosphorus starved cells, they observed 4.18×108 viable cells = 44.4×10−6 g = 22.8 × 10−6 g protein: 1 cell = 0.35 × 10−12 g wet mass For refed cells at 30 hr: 7.68×108 viable cells = 182 ×10−…	0.5	Makarieva et al. 2008	30	Makarieva et al. 2008
Pseudomonas aeruginosa	14	20	Vito Pecoraro et al. 2011	The value of Pseudomonas putida was used.	6264404	KEGG: pae			5572	KEGG: pae	pae		28	Makarieva et al. 2008	Cells harvested at the late-logarithmic growth phase (two thirds of the maximal growth concentration)			0.5	Makarieva et al. 2008	30	Makarieva et al. 2008
Pseudomonas aeruginosa	14	20	Vito Pecoraro et al. 2011	The value of Pseudomonas putida was used.	6264404	KEGG: pae			5572	KEGG: pae	pae		47	Makarieva et al. 2008	Respiration measured immediately after harvesting the cells (aerobic culture) at the end of the logarithmic growth phase; anaerobically grown culture respired at 15 μl O2 (mg DM)−1 hr−1 = 25 W/kg			0.5	Makarieva et al. 2008	37	Makarieva et al. 2008
Pseudomonas aeruginosa	14	20	Vito Pecoraro et al. 2011	The value of Pseudomonas putida was used.	6264404	KEGG: pae			5572	KEGG: pae	pae		53	Makarieva et al. 2008	Cells harvested at the exponential phase; respiration measured for 10 min			0.5	Makarieva et al. 2008	30	Makarieva et al. 2008
Pseudomonas fluorescens	14	20	Vito Pecoraro et al. 2011	The value of Pseudomonas putida was used.	6438405	KEGG: pfo			5722	KEGG: pfo	pfo		4.4	Makarieva et al. 2008	Cells washed after incubation for 24 hr in a growth medium on a shaker; respiration of “resting” cells measured for 4 hr; value for the last hour taken (Fig. 4)		Respiration decreases with time (mean for the 4 hrs was _8 W/kg)	1	Makarieva et al. 2008	28	Makarieva et al. 2008
Pseudomonas fluorescens	14	20	Vito Pecoraro et al. 2011	The value of Pseudomonas putida was used.	6438405	KEGG: pfo			5722	KEGG: pfo	pfo		10	Makarieva et al. 2008	Respiration of washed cell suspensions harvested from 16 to 18-hr yeast agar plates			1	Makarieva et al. 2008	26	Makarieva et al. 2008
Pseudomonas fluorescens	14	20	Vito Pecoraro et al. 2011	The value of Pseudomonas putida was used.	6438405	KEGG: pfo			5722	KEGG: pfo	pfo		15	Makarieva et al. 2008	Cells grown for 22-24 hr at 25 C; respiration measured after equilibration for 30 min at 30 C			1	Makarieva et al. 2008	30	Makarieva et al. 2008
Pseudomonas fluorescens	14	20	Vito Pecoraro et al. 2011	The value of Pseudomonas putida was used.	6438405	KEGG: pfo			5722	KEGG: pfo	pfo		18	Makarieva et al. 2008	Cells harvested after 20 hr growth; respiration measured for 2 hr at 30 C Tomlinson & Campbell 1963: 190 μl O2 (5 mg DM)−1 (2 hr)−1 = 32 W/kg for 20-hr cultures at 30 C Tomlinson & Camp bell 1963: 190 μl O2 (5 mg DM)−1 (2 hr)−1 = 32 W/kg for 20-hr cultures at 30 C			1	Makarieva et al. 2008	30	Makarieva et al. 2008
Pseudomonas fluorescens	14	20	Vito Pecoraro et al. 2011	The value of Pseudomonas putida was used.	6438405	KEGG: pfo			5722	KEGG: pfo	pfo		33	Makarieva et al. 2008				1	Makarieva et al. 2008	30	Makarieva et al. 2008
Pseudomonas fluorescens	14	20	Vito Pecoraro et al. 2011	The value of Pseudomonas putida was used.	6438405	KEGG: pfo			5722	KEGG: pfo	pfo		34	Makarieva et al. 2008	Cells grown for 10-12 hr, harvested during logarithmic phase; respiration measured for 160 min			1	Makarieva et al. 2008	30	Makarieva et al. 2008
Pseudomonas fluorescens	14	20	Vito Pecoraro et al. 2011	The value of Pseudomonas putida was used.	6438405	KEGG: pfo			5722	KEGG: pfo	pfo		60	Makarieva et al. 2008	Respiration of washed cells harvested at midlog or early stationary phase			1	Makarieva et al. 2008	30	Makarieva et al. 2008
Pseudomonas formicans	14	20	Vito Pecoraro et al. 2011	The value of Pseudomonas putida was used.	6264404	KEGG: pae	The value of Pseudomonas aeruginosa was used.		5572	KEGG: pae	pae	The value of Pseudomonas aeruginosa was used.	10	Makarieva et al. 2008	Bacteria grown for 5 days in a mixture of soluble oils; incubated for 24 hr in a nutrient broth; aerated vigorously in nutrient broth for 18 hr; harvested and washed; washed suspension "shaken for 2 to 8 hr at room temperature in an attempt to reduce the endogenous respiration"; respiration measured for 210 min (Fig. 2); value taken for the last 40 min		Bacteria isolated from used emulsifiers of industrial oil, Illinois, USA Endogenous respiration decreases with time during 2-4 hr of respiration (Figs. 2, 4)	7	Makarieva et al. 2008	30	Makarieva et al. 2008
Pseudomonas oleovorans	14	20	Vito Pecoraro et al. 2011	The value of Pseudomonas putida was used.	6264404	KEGG: pae	The value of Pseudomonas aeruginosa was used.		5572	KEGG: pae	pae	The value of Pseudomonas aeruginosa was used.	3.3	Makarieva et al. 2008	Bacteria grown for 5 days in a mixture of soluble oils; incubated for 24 hr in a nutrient broth; aerated vigorously in nutrient broth for 18 hr; harvested and washed; washed suspension "shaken for 2 to 8 hr at room temperature in an attempt to reduce the endogenous respiration"; respiration measured for 210 min (Fig. 3); value taken for the last hour		Bacteria isolated from used emulsifiers of industrial oil, England Endogenous respiration decreases with time during 2-4 hr of respiration (Figs. 2, 4)	0.16	Makarieva et al. 2008	30	Makarieva et al. 2008
Pseudomonas oleovorans	14	20	Vito Pecoraro et al. 2011	The value of Pseudomonas putida was used.	6264404	KEGG: pae	The value of Pseudomonas aeruginosa was used.		5572	KEGG: pae	pae	The value of Pseudomonas aeruginosa was used.	40	Makarieva et al. 2008	Cells harvested in late-log-phase			0.16	Makarieva et al. 2008	30	Makarieva et al. 2008
Pseudomonas putida	14	20	Vito Pecoraro et al. 2011		6181873	KEGG: ppu			5564	KEGG: ppu	ppu		1	Makarieva et al. 2008	Succinate-grown cells harvested after 16-20 hr incubation in the late-logarithmic phase; respiration measured for 2 min; respiration of strains O1OC, ORC and O1 varied from 11 to 29 nmol O2 (25 mg DM)−1 min−1 (1-2.6 W/kg) depending on growth substrate.		The organism was isolated from orcinol enrichments Respiration measured for 1 hr (strain ORC) was 43 μl (20 mg WM)−1 hr−1 (Fig. 3) = 12 W/kg	1.7	Makarieva et al. 2008	30	Makarieva et al. 2008
Pseudomonas putida	14	20	Vito Pecoraro et al. 2011		6181873	KEGG: ppu			5564	KEGG: ppu	ppu		2.8	Makarieva et al. 2008	P. putida (arvilla) mt-2 cells grown for 24 hr on toluene or 48 hr on pseudocumene; respiration 10 μl O2 (20 mg WM)−1 hr−1 = 2.8 W/kg			1.7	Makarieva et al. 2008	30	Makarieva et al. 2008
Pseudomonas putida	14	20	Vito Pecoraro et al. 2011		6181873	KEGG: ppu			5564	KEGG: ppu	ppu		4.4	Makarieva et al. 2008	Cells harvested towards the end of the exponential phase, shaken for 18 hr “to reduce endogenous respiration”			1.7	Makarieva et al. 2008	30	Makarieva et al. 2008
Pseudomonas putida	14	20	Vito Pecoraro et al. 2011		6181873	KEGG: ppu			5564	KEGG: ppu	ppu		8.3	Makarieva et al. 2008	Cells harvested during exponential growth		Strain isolated from rotting oak leaves	1.7	Makarieva et al. 2008	30	Makarieva et al. 2008
Pseudomonas putida	14	20	Vito Pecoraro et al. 2011		6181873	KEGG: ppu			5564	KEGG: ppu	ppu		19	Makarieva et al. 2008	Cells grown to the stationary phase (72 hr)		Respiration decreases from midexponential to late-exponential to stationary phase (20.3 → 17.8 → 11.2 μl O2 (mg DM)−1 hr−1); in cells harvested at 20 hr (mid-exponential) and starved for 0-4 hr respiration decreases from 27 (0th) to 20 (2nd) to 16.5 (3rd) to 15.6 (4th hr) μl O2 (mg DM)−1 hr−1	1.7	Makarieva et al. 2008	37	Makarieva et al. 2008
Pseudomonas putida	14	20	Vito Pecoraro et al. 2011		6181873	KEGG: ppu			5564	KEGG: ppu	ppu		17	Makarieva et al. 2008	Cells harvested during exponential growth			1.7	Makarieva et al. 2008	30	Makarieva et al. 2008
Pseudomonas putida	14	20	Vito Pecoraro et al. 2011		6181873	KEGG: ppu			5564	KEGG: ppu	ppu		34	Makarieva et al. 2008	Cells harvested in late-log- phase			1.7	Makarieva et al. 2008	30	Makarieva et al. 2008
Pseudomonas saccharophila	14	20	Vito Pecoraro et al. 2011	The value of Pseudomonas putida was used.	6264404	KEGG: pae	The value of Pseudomonas aeruginosa was used.		5572	KEGG: pae	pae	The value of Pseudomonas aeruginosa was used.	33	Makarieva et al. 2008	Cells harvested from early stationary phase cultures			NA	Makarieva et al. 2008	30	Makarieva et al. 2008
Pseudomonas sp.	14	20	Vito Pecoraro et al. 2011	The value of Pseudomonas putida was used.	6183388	KEGG: ppuu			5423	KEGG: ppuu	ppuu		2.2	Makarieva et al. 2008	Yeast-glucose plate inoculates were incubated in a stationary fashion at 30 C; washed; endogenous respiration measured for 5 min		Bacteria isolated from activated sludge taken from a domestic seweage plant, The Netherlands	NA	Makarieva et al. 2008	30	Makarieva et al. 2008
Pseudomonas sp.	14	20	Vito Pecoraro et al. 2011	The value of Pseudomonas putida was used.	6183388	KEGG: ppuu			5423	KEGG: ppuu	ppuu		8	Makarieva et al. 2008	Bacteria grown for 24 hr at 30 C; washed; respiration measured for 4 h		An airborne organism isolated in the laboratory; University of Otago; New Zealand; a fluorescent species of Pseudomonas	NA	Makarieva et al. 2008	30	Makarieva et al. 2008
Pseudomonas sp.	14	20	Vito Pecoraro et al. 2011	The value of Pseudomonas putida was used.	6183388	KEGG: ppuu			5423	KEGG: ppuu	ppuu		17	Makarieva et al. 2008	Bacteria harvested during log phase; respiration measured for about 1 h		Bacteria isolated from California soil, USA.	NA	Makarieva et al. 2008	30	Makarieva et al. 2008
Pseudomonas sp.	14	20	Vito Pecoraro et al. 2011	The value of Pseudomonas putida was used.	6183388	KEGG: ppuu			5423	KEGG: ppuu	ppuu		3.3	Makarieva et al. 2008	Bacteria grown on oxalate for 40 hr at 25 C			NA	Makarieva et al. 2008	25	Makarieva et al. 2008
Pseudomonas sp.	14	20	Vito Pecoraro et al. 2011	The value of Pseudomonas putida was used.	6183388	KEGG: ppuu			5423	KEGG: ppuu	ppuu		8.3	Makarieva et al. 2008	Endogenous respiration of anaerobically grown cells			NA	Makarieva et al. 2008	30	Makarieva et al. 2008
Pseudomonas sp.	14	20	Vito Pecoraro et al. 2011	The value of Pseudomonas putida was used.	6183388	KEGG: ppuu			5423	KEGG: ppuu	ppuu		15	Makarieva et al. 2008	Respiration measured for not less than 90 min		Synonym Acrhomobacter sp. P6	NA	Makarieva et al. 2008	30	Makarieva et al. 2008
Pseudomonas sp.	14	20	Vito Pecoraro et al. 2011	The value of Pseudomonas putida was used.	6183388	KEGG: ppuu			5423	KEGG: ppuu	ppuu		18	Makarieva et al. 2008	Cells harvested at the late-logarithmic growth phase (two thirds of the maximal growth concentration)		Size determination is made for Pseudomonas genus, since ATCC 12412 correponds to a Pseudomonas sp.	NA	Makarieva et al. 2008	30	Makarieva et al. 2008
Pseudomonas sp.	14	20	Vito Pecoraro et al. 2011	The value of Pseudomonas putida was used.	6183388	KEGG: ppuu			5423	KEGG: ppuu	ppuu		35	Makarieva et al. 2008	Bacteria grown for about 210 hr in a recycling fermentor to reach the stationary phase; endogenous respiration measured for 5-10 min of a sample taken from the recycling fermentor		Bacteria isolated from activated sludge taken from a domestic seweage plant, The Netherlands	NA	Makarieva et al. 2008	20	Makarieva et al. 2008
Pseudonocardia nitrificans	1	1			7303989	KEGG: pdx	The value of Pseudonocardia dioxanivorans was used.		6681	KEGG: pdx	pdx	The value of Pseudonocardia dioxanivorans was used.	2.5	Makarieva et al. 2008	Mycellium grown for 5-6 days		5 mg DM= 25 mm3 wet packed volume → DM/WM=0.2	NA	Makarieva et al. 2008	30	Makarieva et al. 2008
Rhizobium japonicum	1	1			6530228	KEGG: ret	The value of Rhizobium etli was used.		5957	KEGG: ret	ret	The value of Rhizobium etli was used.	16	Makarieva et al. 2008	Bacteria harvested at mid-log phase of growth		Free-living bacteria	0.7	Makarieva et al. 2008	23	Makarieva et al. 2008
Rhizobium leguminosarum	1	1			7751309	KEGG: rle			7131	KEGG: rle	rle		9.5	Makarieva et al. 2008	Bacteria cultured for 2 weeks in an extract from wheat plants; respiration measured for 1 hr after 10 min equilibration			0.6	Makarieva et al. 2008	30	Makarieva et al. 2008
Rhizobium meliloti	1	1			6530228	KEGG: ret	The value of Rhizobium etli was used.		5957	KEGG: ret	ret	The value of Rhizobium etli was used.	12	Makarieva et al. 2008	Cells harvested at the late-logarithmic growth phase (two thirds of the maximal growth concentration); respiration of strain 3DOa1 was 9 orig. units			0.7	Makarieva et al. 2008	30	Makarieva et al. 2008
Rhodobacter sphaeroides	1	1	Deborah M. Tobiason and H. Steven Seifert 2006		4602977	KEGG: rsp			4280	KEGG: rsp	rsp		17	Makarieva et al. 2008	Bacteria (strain 2R) harvested from early exponential cultures grown photoheterotrophically		Purple bacteria	0.8	Makarieva et al. 2008	28	Makarieva et al. 2008
Rhodobacter sphaeroides	1	1	Deborah M. Tobiason and H. Steven Seifert 2006		4602977	KEGG: rsp			4280	KEGG: rsp	rsp		35	Makarieva et al. 2008	Cells harvested from 16 to 18-hr yeast agar plates		Cell mass estimated from dry mass data, Table 1, 0.23 pg DM/cell	0.8	Makarieva et al. 2008	26	Makarieva et al. 2008
Rhodococcus rhodochrous	1	1			9702737	KEGG: rha	The value of Rhodococcus jostii was used.		9145	KEGG: rha	rha	The value of Rhodococcus jostii was used.	17	Makarieva et al. 2008	Cells harvested at the late-logarithmic growth phase (two thirds of the maximal growth concentration)			NA	Makarieva et al. 2008	30	Makarieva et al. 2008
Rhodococcus sp.	1	1			5341557	KEGG: rhb			5213	KEGG: rhb	rhb		2.2	Makarieva et al. 2008	Cells grown to the early stationary phase on oil		The isolate was obtained from enrichment cultures by using inocula from Norwegian coastal waters	NA	Makarieva et al. 2008	25	Makarieva et al. 2008
Rhodococcus sp.	1	1			5341557	KEGG: rhb			5213	KEGG: rhb	rhb		7	Makarieva et al. 2008	Respiration measured for 60 min			NA	Makarieva et al. 2008	30	Makarieva et al. 2008
Rhodococcus sp.	1	1			5341557	KEGG: rhb			5213	KEGG: rhb	rhb		7.4	Makarieva et al. 2008	Bacteria grown at 25 C to early exponential phase		A microorganism capable of using benzonitrile as sole carbon, nitrogen and energy source was isolated by elective culture from mud obtained from the bed of the River Lagan in Belfast	NA	Makarieva et al. 2008	25	Makarieva et al. 2008
Rhodospirillum rubrum	1	1			4406557	KEGG: rru			3837	KEGG: rru	rru		3.8	Makarieva et al. 2008	Bacteria harvested from early exponential cultures grown photoheterotrophically; respiration measured in the dark		Purple bacteria Breznak et al. 1978 found half-life survival time of 3-4 days in the dark for this species	9	Makarieva et al. 2008	28	Makarieva et al. 2008
Sallinivibrio costicola	1	1			NA				NA				7	Makarieva et al. 2008	Cells harvested just before the stationary phase; respiration varied from 0.10 to 1.14 μg O2 (mg DM)−1 min−1 (7-80 W/kg) depending on salt concentration in the medium			0.4	Makarieva et al. 2008	25	Makarieva et al. 2008
Salmonella typhimurium	1	1			5133713	KEGG: sty	The value of Salmonella enterica was used.		4473	KEGG: sty	sty	The value of Salmonella enterica was used.	15	Makarieva et al. 2008	Cells harvested in the exponential phase; respiration measured for 10 min			0.66	Makarieva et al. 2008	37	Makarieva et al. 2008
Salmonella typhimurium	1	1			5133713	KEGG: sty	The value of Salmonella enterica was used.		4473	KEGG: sty	sty	The value of Salmonella enterica was used.	10	Makarieva et al. 2008	Cells harvested at the late-logarithmic growth phase (two thirds of the maximal growth concentration)			0.66	Makarieva et al. 2008	30	Makarieva et al. 2008
Salmonella typhimurium	1	1			5133713	KEGG: sty	The value of Salmonella enterica was used.		4473	KEGG: sty	sty	The value of Salmonella enterica was used.	10	Makarieva et al. 2008	Cells harvested at the late-logarithmic growth phase (two thirds of the maximal growth concentration)			1.35	Makarieva et al. 2008	30	Makarieva et al. 2008
Serratia marcescens	1	1			4858216	KEGG: smaf			4361	KEGG: smaf	smaf		4	Makarieva et al. 2008	Bacteria incubated at 37 C for 18-20 hr on a rotary shaker; respiration measured for 3.5 hr; it grows with time		Respiration grows (!) with time	0.4	Makarieva et al. 2008	37	Makarieva et al. 2008
Serratia marcescens	1	1			4858216	KEGG: smaf			4361	KEGG: smaf	smaf		18	Makarieva et al. 2008	Respiration measured immediately after harvesting the cells at the end of the logarithmic growth phase		Max. resp. (in the presence of glucose) was 200 μl O2 (mg DM)−1 hr−1	0.4	Makarieva et al. 2008	37	Makarieva et al. 2008
Serratia marcescens	1	1			4858216	KEGG: smaf			4361	KEGG: smaf	smaf		13	Makarieva et al. 2008	Cells harvested at the late-logarithmic growth phase (two thirds of the maximal growth concentration)			0.4	Makarieva et al. 2008	30	Makarieva et al. 2008
Serratia marcescens	1	1			4858216	KEGG: smaf			4361	KEGG: smaf	smaf		35	Makarieva et al. 2008	Cells harvested after 16 hr growth			0.4	Makarieva et al. 2008	30	Makarieva et al. 2008
Shigella flexneri	1	1			4828820	KEGG: sfl			4313	KEGG: sfl	sfl		10	Makarieva et al. 2008	Bacteria grown for 18 hr at 37 C; washed; stored in a refrigerator (can be stored for 5 days with no loss of activity); cells not older than 4 days were used in the analysis; respiration measured for 2 h		Human dysentery agent	NA	Makarieva et al. 2008	37	Makarieva et al. 2008
Sphaerotilus natans	1	1			NA				NA				45	Makarieva et al. 2008	Cells grown for 16 hr at 28 C on a shaker; washed suspensions were aerated for 3-5 hr to reduce endogenous respiration, which is characterized as “rather high” perhaps “due to the large amount of fatty material stored in the cells”		Originally isolated from contaminated flowing water Aeration for more than 5 hr “tended to destroy the oxidizing capacity of the cells”	6.5	Makarieva et al. 2008	28	Makarieva et al. 2008
Sporosarcina ureae	1	1			3382744	KEGG: sure			3155	KEGG: sure	sure		12	Makarieva et al. 2008	Cells harvested at the late-logarithmic growth phase (two thirds of the maximal growth concentration)			3.8	Makarieva et al. 2008	30	Makarieva et al. 2008
Staphylococcus aureus	1	1			2839469	KEGG: sau			2624	KEGG: sau	sau		16	Makarieva et al. 2008	Cells grown for 12, 24, 48 and 72 hr on agar respired at 14.8, 12.0, 10.0 and 0 μl O2 (mg DM)−1 hr−1, respectively, at 37 C; depending on the growth medium, endogenous respiration ranged from 9.3 to 15.7 μl O2 (mg DM)−1 hr−1 = 16-26 W/kg			0.04	Makarieva et al. 2008	37	Makarieva et al. 2008
Staphylococcus aureus	1	1			2839469	KEGG: sau			2624	KEGG: sau	sau		16	Makarieva et al. 2008	Cells grown for 12, 24, 48 and 72 hr on agar respired at 14.8, 12.0, 10.0 and 0 μl O2 (mg DM)−1 hr−1, respectively, at 37 C; depending on the growth medium, endogenous respiration ranged from 9.3 to 15.7 μl O2 (mg DM)−1 hr−1 = 16-26 W/kg			0.17	Makarieva et al. 2008	37	Makarieva et al. 2008
Staphylococcus aureus	1	1			2839469	KEGG: sau			2624	KEGG: sau	sau		16	Makarieva et al. 2008	Cells grown for 12, 24, 48 and 72 hr on agar respired at 14.8, 12.0, 10.0 and 0 μl O2 (mg DM)−1 hr−1, respectively, at 37 C; depending on the growth medium, endogenous respiration ranged from 9.3 to 15.7 μl O2 (mg DM)−1 hr−1 = 16-26 W/kg			0.27	Makarieva et al. 2008	37	Makarieva et al. 2008
Staphylococcus aureus	1	1			2839469	KEGG: sau			2624	KEGG: sau	sau		1.3	Makarieva et al. 2008	Cells grown for 18 hr at 37 C with shake aeration; respiration measured for 4 hr.			0.04	Makarieva et al. 2008	30	Makarieva et al. 2008
Staphylococcus aureus	1	1			2839469	KEGG: sau			2624	KEGG: sau	sau		1.3	Makarieva et al. 2008	Cells grown for 18 hr at 37 C with shake aeration; respiration measured for 4 hr.			0.17	Makarieva et al. 2008	30	Makarieva et al. 2008
Staphylococcus aureus	1	1			2839469	KEGG: sau			2624	KEGG: sau	sau		1.3	Makarieva et al. 2008	Cells grown for 18 hr at 37 C with shake aeration; respiration measured for 4 hr.			0.27	Makarieva et al. 2008	30	Makarieva et al. 2008
Staphylococcus aureus	1	1			2839469	KEGG: sau			2624	KEGG: sau	sau		2.2	Makarieva et al. 2008	Cells incubated for 16 hr at 37 C; respiration measured for 6 hr; it decreases with time Yotis 1963: respiration of washed cells measured for 60 min at 37 C was 14 to 20 μl O2 (mg DM)−1 hr−1= 23 W/kg		Respiration decreases with starvation time from 21 μl O2 (0.1-0.15 mg N) hr−1 in the first hour, 11.5 (second hour), 6.5 (third, fourth hour), 2 (fifth, sixht hour), min. rate = 2.2 W/kg	0.04	Makarieva et al. 2008	37	Makarieva et al. 2008
Staphylococcus aureus	1	1			2839469	KEGG: sau			2624	KEGG: sau	sau		2.2	Makarieva et al. 2008	Cells incubated for 16 hr at 37 C; respiration measured for 6 hr; it decreases with time Yotis 1963: respiration of washed cells measured for 60 min at 37 C was 14 to 20 μl O2 (mg DM)−1 hr−1= 23 W/kg		Respiration decreases with starvation time from 21 μl O2 (0.1-0.15 mg N) hr−1 in the first hour, 11.5 (second hour), 6.5 (third, fourth hour), 2 (fifth, sixht hour), min. rate = 2.2 W/kg	0.17	Makarieva et al. 2008	37	Makarieva et al. 2008
Staphylococcus aureus	1	1			2839469	KEGG: sau			2624	KEGG: sau	sau		2.2	Makarieva et al. 2008	Cells incubated for 16 hr at 37 C; respiration measured for 6 hr; it decreases with time Yotis 1963: respiration of washed cells measured for 60 min at 37 C was 14 to 20 μl O2 (mg DM)−1 hr−1= 23 W/kg		Respiration decreases with starvation time from 21 μl O2 (0.1-0.15 mg N) hr−1 in the first hour, 11.5 (second hour), 6.5 (third, fourth hour), 2 (fifth, sixht hour), min. rate = 2.2 W/kg	0.27	Makarieva et al. 2008	37	Makarieva et al. 2008
Staphylococcus aureus	1	1			2839469	KEGG: sau			2624	KEGG: sau	sau		2.7	Makarieva et al. 2008	Cells grown for 10 hr at 37 C; respiration of heat injured cells is three times lower			0.04	Makarieva et al. 2008	37	Makarieva et al. 2008
Staphylococcus aureus	1	1			2839469	KEGG: sau			2624	KEGG: sau	sau		2.7	Makarieva et al. 2008	Cells grown for 10 hr at 37 C; respiration of heat injured cells is three times lower			0.17	Makarieva et al. 2008	37	Makarieva et al. 2008
Staphylococcus aureus	1	1			2839469	KEGG: sau			2624	KEGG: sau	sau		2.7	Makarieva et al. 2008	Cells grown for 10 hr at 37 C; respiration of heat injured cells is three times lower			0.27	Makarieva et al. 2008	37	Makarieva et al. 2008
Staphylococcus aureus	1	1			2839469	KEGG: sau			2624	KEGG: sau	sau		7	Makarieva et al. 2008	Cells harvested after 20 hr growth at 37 C and starved for 3 hr; respiration decreases from 0.68 to 0.43 to 0.19 μmol O2 (mg DM)−1 h−1 for the 1st, 2nd and 3rd hrs at 37 C, respectively.		Respiration decreases with starvation time; it also depends on growth phase: maximum at approx. 10 hr and then decreases towards the stationary phase	0.04	Makarieva et al. 2008	37	Makarieva et al. 2008
Staphylococcus aureus	1	1			2839469	KEGG: sau			2624	KEGG: sau	sau		7	Makarieva et al. 2008	Cells harvested after 20 hr growth at 37 C and starved for 3 hr; respiration decreases from 0.68 to 0.43 to 0.19 μmol O2 (mg DM)−1 h−1 for the 1st, 2nd and 3rd hrs at 37 C, respectively.		Respiration decreases with starvation time; it also depends on growth phase: maximum at approx. 10 hr and then decreases towards the stationary phase	0.17	Makarieva et al. 2008	37	Makarieva et al. 2008
Staphylococcus aureus	1	1			2839469	KEGG: sau			2624	KEGG: sau	sau		7	Makarieva et al. 2008	Cells harvested after 20 hr growth at 37 C and starved for 3 hr; respiration decreases from 0.68 to 0.43 to 0.19 μmol O2 (mg DM)−1 h−1 for the 1st, 2nd and 3rd hrs at 37 C, respectively.		Respiration decreases with starvation time; it also depends on growth phase: maximum at approx. 10 hr and then decreases towards the stationary phase	0.27	Makarieva et al. 2008	37	Makarieva et al. 2008
Staphylococcus aureus	1	1			2839469	KEGG: sau			2624	KEGG: sau	sau		5	Makarieva et al. 2008	Cells harvested at the late-logarithmic growth phase (two thirds of the maximal growth concentration); respiration was 3, 4 and 5 μl O2 (mg DM)−1 hr−1 for strains S. (albus) aureus, S. aureus (University of Houston) and S. aureus ATCC 6538, respectively (5-8.3 W/kg), at 30 C			0.04	Makarieva et al. 2008	30	Makarieva et al. 2008
Staphylococcus aureus	1	1			2839469	KEGG: sau			2624	KEGG: sau	sau		5	Makarieva et al. 2008	Cells harvested at the late-logarithmic growth phase (two thirds of the maximal growth concentration); respiration was 3, 4 and 5 μl O2 (mg DM)−1 hr−1 for strains S. (albus) aureus, S. aureus (University of Houston) and S. aureus ATCC 6538, respectively (5-8.3 W/kg), at 30 C			0.17	Makarieva et al. 2008	30	Makarieva et al. 2008
Staphylococcus aureus	1	1			2839469	KEGG: sau			2624	KEGG: sau	sau		5	Makarieva et al. 2008	Cells harvested at the late-logarithmic growth phase (two thirds of the maximal growth concentration); respiration was 3, 4 and 5 μl O2 (mg DM)−1 hr−1 for strains S. (albus) aureus, S. aureus (University of Houston) and S. aureus ATCC 6538, respectively (5-8.3 W/kg), at 30 C			0.27	Makarieva et al. 2008	30	Makarieva et al. 2008
Staphylococcus epidermidis	1	1			2564615	KEGG: sep			2482	KEGG: sep	sep		27	Makarieva et al. 2008	Cells grown for 8 hr at 37 C harvested at the end of the log phase		Cell mass estimated from linear dimensions given in BM	0.5	Makarieva et al. 2008	30	Makarieva et al. 2008
Staphylococcus simulans	1	1			2647556	KEGG: ssif			2390	KEGG: ssif	ssif		10	Makarieva et al. 2008	Respiration measured immediately after harvesting the cells (aerobic culture) at the end of the logarithmic growth phase; endogenous respiration of anaerobic culture was 4 orig. units		Max. resp. (in the presence of lactate) was 111 orig. units	NA	Makarieva et al. 2008	37	Makarieva et al. 2008
Staphylococcus sp.	1	1			2839469	KEGG: sau	The value of Staphylococcus aureus was used.		2624	KEGG: sau	sau	The value of Staphylococcus aureus was used.	17	Makarieva et al. 2008	Cells harvested at the late-logarithmic growth phase (two thirds of the maximal growth concentration); strain ATCC 10875 respired at 14 μl O2 (mg DM)−1 hr−1 = 23 W/kg			NA	Makarieva et al. 2008	30	Makarieva et al. 2008
Streptococcus agalactiae	1	1			2160267	KEGG: sag			2127	KEGG: sag	sag		1.7	Makarieva et al. 2008	Cells grown for 12 hr		N/DM_0.1	0.3	Makarieva et al. 2008	37	Makarieva et al. 2008
Streptococcus agalactiae	1	1			2160267	KEGG: sag			2127	KEGG: sag	sag		8.3	Makarieva et al. 2008	Cells harvested after 10-15 hr incubation; respiration measured for 5 hr			0.3	Makarieva et al. 2008	37	Makarieva et al. 2008
Streptococcus pneumoniae	1	1			2160842	KEGG: spn			2125	KEGG: spn	spn		1.7	Makarieva et al. 2008	Cells harvested at the late-logarithmic growth phase (two thirds of the maximal growth concentration)			0.4	Makarieva et al. 2008	30	Makarieva et al. 2008
Streptococcus pyogenes	1	1			1852433	KEGG: spy			1693	KEGG: spy	spy		3.3	Makarieva et al. 2008	Cells harvested at the late-logarithmic growth phase (two thirds of the maximal growth concentration)			0.2	Makarieva et al. 2008	30	Makarieva et al. 2008
Streptomyces coelicolor	1	1			9054847	KEGG: sco			8152	KEGG: sco	sco		40	Makarieva et al. 2008	Respiration of mycellium			NA	Makarieva et al. 2008	30	Makarieva et al. 2008
Streptomyces fradiae	1	1			9054847	KEGG: sco	The value of Streptomyces coelicolor was used.		8152	KEGG: sco	sco	The value of Streptomyces coelicolor was used.	22	Makarieva et al. 2008	Respiration of mycellium			NA	Makarieva et al. 2008	30	Makarieva et al. 2008
Streptomyces griseus	1	1			8545929	KEGG: sgr			7136	KEGG: sgr	sgr		18	Makarieva et al. 2008	Cells grown for 24 hr			NA	Makarieva et al. 2008	30	Makarieva et al. 2008
Streptomyces griseus	1	1			8545929	KEGG: sgr			7136	KEGG: sgr	sgr		20	Makarieva et al. 2008	Cells harvested at the late-logarithmic growth phase (two thirds of the maximal growth concentration) Niederpruem & Hackett 1961: Respiration of mycellium was 21 μl O2 (mg DM)−1 hr−1 = 35 W/kg at 30 C			NA	Makarieva et al. 2008	30	Makarieva et al. 2008
Streptomyces longispororuber	1	1			9054847	KEGG: sco	The value of Streptomyces coelicolor was used.		8152	KEGG: sco	sco	The value of Streptomyces coelicolor was used.	3.3	Makarieva et al. 2008	Respiration of 24-hrold mycelium		Endogenous respiration was minimal (around 2 μl O2 (mg DM)−1 hr−1) in the beginning of growth before the exponential phase (lag phase); at maximal growth rate it increased up to 14 μl O2 (mg DM)−1 hr−1 (48 hr) and then started to decline gradually to 7-11 μl O2 (mg DM)−1 hr−1 at 72 hr and 4-8 μl O2 (mg DM)−1 hr−1 at 96 hr	NA	Makarieva et al. 2008	30	Makarieva et al. 2008
Streptomyces olivaceus	1	1			9054847	KEGG: sco	The value of Streptomyces coelicolor was used.		8152	KEGG: sco	sco	The value of Streptomyces coelicolor was used.	9	Makarieva et al. 2008	Cells harvested at the end of growth at 24 hr; respiration measured for 60 min; pH 5.5; at pH 7.2 endogenous respiration was 201.1 orig. units			NA	Makarieva et al. 2008	37	Makarieva et al. 2008
Sulfolobus acidocalcadareus	1	1	Catherina Hildenbrand et al. 2010	The value of genus Sulfolobus was used.	2992245	KEGG: sso	The value of Sulfolobus solfataricus was used.		2994	KEGG: sso	sso	The value of Sulfolobus solfataricus was used.	15	Makarieva et al. 2008	Steady-state respiration on endogenous substrate			0.4	Makarieva et al. 2008	60	Makarieva et al. 2008
Taylorella equigenitalis	1	1			1695860	KEGG: teq			1556	KEGG: teq	teq		0.1	Makarieva et al. 2008	Cells (English E-CMO strain) harvested from late log phase after 24 hr		Contagious equine metritis bacterium	0.4	Makarieva et al. 2008	30	Makarieva et al. 2008
Thiobacillus ferrooxidans	1	1			2909809	KEGG: tbd	The value of Thiobacillus denitrificans was used.		2827	KEGG: tbd	tbd	The value of Thiobacillus denitrificans was used.	0.5	Makarieva et al. 2008	respiration of cells during 60 min of substrate deprivation			0.25	Makarieva et al. 2008	25	Makarieva et al. 2008
Thiobacillus intermedius	1	1			2909809	KEGG: tbd	The value of Thiobacillus denitrificans was used.		2827	KEGG: tbd	tbd	The value of Thiobacillus denitrificans was used.	11	Makarieva et al. 2008	Cells were grown in the presence of glucose to the stationary phase; respiration of cells grown without glucose was “nil”		Facultative autotroph oxidizing thiosulfate	0.4	Makarieva et al. 2008	30	Makarieva et al. 2008
Thiobacillus thiooxidans	1	1			2909809	KEGG: tbd	The value of Thiobacillus denitrificans was used.		2827	KEGG: tbd	tbd	The value of Thiobacillus denitrificans was used.	1.5	Makarieva et al. 2008	young cultures (as cited by Newburgh 1954) Vogler 1942a: late cultures respire at 10-40 μl O2 (mg N)−1 hr−1		Autotroph growing on sulfur; in the presence of sulfur respiration increases by 20-100 times	0.25	Makarieva et al. 2008	28	Makarieva et al. 2008
Thiocapsa roseopersicina	1	1			NA				NA				5.6	Makarieva et al. 2008	Respiration of cells without microscopically visible sulfure globules at oxygen concentrations of 11-67 μM; respiration rates of phototrophically (anaerobically) and chemotrophically (microaerobically) grown cells do not differ; the species is capable of chemotrophic growth in the dark.		Purple sulfur bacteria Endogenous respiration of cells with visible sulfur globules is higher, up to 15 nmol O2 (mg protein)−1 min−1	1	Makarieva et al. 2008	30	Makarieva et al. 2008
Thiocystis violascens (Thiocystis violacea)	1	1			5017071	KEGG: tvi			4330	KEGG: tvi	tvi		2.5	Makarieva et al. 2008	Respiration of cells without microscopically visible sulfure globules at oxygen concentrations of 11-67 μM; respiration rates of phototrophically (anaerobically) and chemotrophically (microaerobically) grown cells do not differ; the species is capable of chemotrophic growth in the dark.		Purple sulfur bacteria Endogenous respiration of cells with visible sulfur globules is higher, up to 30 orig. units	11	Makarieva et al. 2008	30	Makarieva et al. 2008
Thiorhodovibrio winogradskyi	1	1			NA				NA				6.6	Makarieva et al. 2008	Respiration of cells without microscopically visible sulfure globules at oxygen concentrations of 11-67 μM; respiration rates of phototrophically (anaerobically) and chemotrophically (microaerobically) grown cells do not differ; the species is capable of chemotrophic growth in the dark.		Purple sulfur bacteria isolated from the littoral sediment of meromictic Mahoney Lake (British Columbia, Canada) Maximum respiration in the presence of substrate (H2S) is 264 orig. units	NA	Makarieva et al. 2008	30	Makarieva et al. 2008
Unidentified bacterium	1	1			NA				NA				11	Makarieva et al. 2008	Bacteria grown to the stationary phase (35- 40 hr); kept at 25 C for at least 1 hr to lower endogenous respiration With a cell suspension kept at room temperature, the cells would show less endogenous respiration as time passes, down to 1-5 nmol O2 (mg protein)−1 min−1		Classification made for the Pseudomonas genus as described at www.bacterio.cict.fr. There is no such species at www.bacterio.cict.fr; strain ATCC 43655 is an “unidentified bacterium”	0.6	Makarieva et al. 2008	30	Makarieva et al. 2008
Unknown	1	1			NA				NA				6.7	Makarieva et al. 2008	Cells grown for 16 hr at 28 C; respiration measured for 30 min		"Where necessary to reduce endogenous respiration, the bacteria were shaken at 30 C for 1 to 2 hr" The organism was isolated from percolation units containing garden soil and elemental sulfur.	NA	Makarieva et al. 2008	30	Makarieva et al. 2008
Unknown	1	1			NA				NA				30	Makarieva et al. 2008	Cells grown for 16 hr at 28 C; respiration measured for 30 min		"Where necessary to reduce endogenous respiration, the bacteria were shaken at 30 C for 1 to 2 hr" The organism was isolated from percolation units containing garden soil and elemental sulfur.	NA	Makarieva et al. 2008	30	Makarieva et al. 2008
Unnamed rhizobiaceae	1	1			NA				NA				42	Makarieva et al. 2008	Respiration measured immediately after harvesting the cells at the end of the logarithmic growth phase		Max. resp. (in the presence of lactate) was 220 μl O2 (mg DM)−1 hr−1	NA	Makarieva et al. 2008	25	Makarieva et al. 2008
Vibrio alginolyticus	1	1			5146637	KEGG: vag			4698	KEGG: vag	vag		3.3	Makarieva et al. 2008	Cells harvested at the late-logarithmic growth phase (two thirds of the maximal growth concentration)			0.6	Makarieva et al. 2008	30	Makarieva et al. 2008
Vibrio fischeri	1	1			4033464	KEGG: vch	The value of Vibrio cholerae was used.		3504	KEGG: vch	vch	The value of Vibrio cholerae was used.	22	Makarieva et al. 2008	Respiration at 100 mM Na+		Marine bacterium	0.6	Makarieva et al. 2008	20	Makarieva et al. 2008
Vibrio metschnikovii	1	1			4033464	KEGG: vch	The value of Vibrio cholerae was used.		3504	KEGG: vch	vch	The value of Vibrio cholerae was used.	3.3	Makarieva et al. 2008	Cells harvested at the late-logarithmic growth phase (two thirds of the maximal growth concentration); respiration 1 orig. unit both studied strains, FC1011 and SAK3			0.6	Makarieva et al. 2008	30	Makarieva et al. 2008
Vibrio parahaemolyticus	1	1			5165770	KEGG: vpa			4831	KEGG: vpa	vpa		1.7	Makarieva et al. 2008	Cells harvested at the late-logarithmic growth phase (two thirds of the maximal growth concentration); respiration 1 orig. unit both studied strains, FC1011 and SAK3			0.6	Makarieva et al. 2008	30	Makarieva et al. 2008
Vibrio sp.	1	1			5452646	KEGG: vej			4786	KEGG: vej	vej		0.11	Makarieva et al. 2008	Stable respiration of cells starved for several weaks; viability 50-100% judged by plate counts; during the first week of starvation, respiration is reduced by over 99%		Cell size estimated from linear dimensions of starved cells as shown in Fig. 3b of Novitsky & Morita 1976 During starvation, cells first increase in numbers at the expense of internal genetic material (nuclear bodies); as testified by Amy and Morita 1983 for 16 other marine bacterial isolates, this property of Ant-300 is not unique	0.14	Makarieva et al. 2008	5	Makarieva et al. 2008
Vitreoscilla stercoraria	1	1			3787551	KEGG: vff	The value of Vitreoscilla filiformis was used.		3557	KEGG: vff	vff	The value of Vitreoscilla filiformis was used.	35	Makarieva et al. 2008	Cells harvested at the late-logarithmic growth phase (two thirds of the maximal growth concentration)			NA	Makarieva et al. 2008	30	Makarieva et al. 2008
Xanthomonas axonopodis	1	1			4967469	KEGG: xax			4181	KEGG: xax	xax		37	Makarieva et al. 2008	Cells harvested at the late-logarithmic growth phase (two thirds of the maximal growth concentration)			0.25	Makarieva et al. 2008	30	Makarieva et al. 2008
Yersinia pestis	1	1			4829855	KEGG: ype			3979	KEGG: ype	ype		4.8	Makarieva et al. 2008	Cells (virulent Alexander strain) harvested after 24 to 30 hr growth; stable respiration after 1.5 hr of starvation		Respiration decreased by approx. 1.5-fold during the first 1-2 hr of starvation and then stabilized for 72 hr	0.55	Makarieva et al. 2008	28	Makarieva et al. 2008
Anabaena flos-aquae	5	8	Marco Griese et al. 2011	The value of Anabaena variabilis was used.	5305675	KEGG: anb	The value of Anabaena sp. was used.		4511	KEGG: anb	anb	The value of Anabaena sp. was used.	1.3	Makarieva et al. 2008				22	Makarieva et al. 2008	25	Makarieva et al. 2008
Anabaena variabilis	5	8	Marco Griese et al. 2011		5305675	KEGG: anb	The value of Anabaena sp. was used.		4511	KEGG: anb	anb	The value of Anabaena sp. was used.	2.8	Makarieva et al. 2008			Cells stored in darkness for 24 hr before measurements	14	Makarieva et al. 2008	39	Makarieva et al. 2008
Anabaena variabilis	5	8	Marco Griese et al. 2011		5305675	KEGG: anb	The value of Anabaena sp. was used.		4511	KEGG: anb	anb	The value of Anabaena sp. was used.	14	Makarieva et al. 2008			growing cells (log10k/day= 0.55) harvested and prepared for dark respiration measurements in less than 35 min	14	Makarieva et al. 2008	39	Makarieva et al. 2008
Anabaena variabilis	5	8	Marco Griese et al. 2011		5305675	KEGG: anb	The value of Anabaena sp. was used.		4511	KEGG: anb	anb	The value of Anabaena sp. was used.	18	Makarieva et al. 2008			protein/packed cell volume=95 mg/ml Chl/packed cell volume=3.4 mg/ml; carbon-starved; respiration is characterized as “high” compared to the strain studied by Kratz & Myers (1955)	14	Makarieva et al. 2008	24	Makarieva et al. 2008
Synechococcus leopoliensis	2	4	Marco Griese et al. 2011	The value of Synechococcus sp. WH 7803 was used.	2434428	KEGG: syw	The value of Synechococcus sp. was used.		2517	KEGG: syw	syw	The value of Synechococcus sp. was used.	0.5	Makarieva et al. 2008			C/DM=0.483 H/DM=0.067 N/DM=0.094 ash/DM=0.044 [when grown at log10k/day=1.0]; cells stored in darkness for 24 hr before measurements	4	Makarieva et al. 2008	25	Makarieva et al. 2008
Synechococcus leopoliensis	2	4	Marco Griese et al. 2011	The value of Synechococcus sp. WH 7803 was used.	2434428	KEGG: syw	The value of Synechococcus sp. was used.		2517	KEGG: syw	syw	The value of Synechococcus sp. was used.	3.2	Makarieva et al. 2008			C/DM=0.483 H/DM=0.067 N/DM=0.094 ash/DM=0.044 [when grown at log10k/day=1.0]; cells stored in darkness for 24 hr before measurements	4	Makarieva et al. 2008	39	Makarieva et al. 2008
Synechococcus leopoliensis	2	4	Marco Griese et al. 2011	The value of Synechococcus sp. WH 7803 was used.	2434428	KEGG: syw	The value of Synechococcus sp. was used.		2517	KEGG: syw	syw	The value of Synechococcus sp. was used.	2.7	Makarieva et al. 2008			C/DM=0.483 H/DM=0.067 N/DM=0.094 ash/DM=0.044 [when grown at log10k/day=1.0]; growing cells (log10k/day= 0.3) harvested and prepared for dark respiration measurements in less than 35 min	4	Makarieva et al. 2008	25	Makarieva et al. 2008
Synechococcus leopoliensis	2	4	Marco Griese et al. 2011	The value of Synechococcus sp. WH 7803 was used.	2434428	KEGG: syw	The value of Synechococcus sp. was used.		2517	KEGG: syw	syw	The value of Synechococcus sp. was used.	7.8	Makarieva et al. 2008			C/DM=0.483 H/DM=0.067 N/DM=0.094 ash/DM=0.044 [when grown at log10k/day=1.0]; growing cells (log10k/day= 0.55) harvested and prepared for dark respiration measurements in less than 35 min	4	Makarieva et al. 2008	39	Makarieva et al. 2008
Synechococcus leopoliensis	2	4	Marco Griese et al. 2011	The value of Synechococcus sp. WH 7803 was used.	2434428	KEGG: syw	The value of Synechococcus sp. was used.		2517	KEGG: syw	syw	The value of Synechococcus sp. was used.	12.5	Makarieva et al. 2008			C/DM=0.483 H/DM=0.067 N/DM=0.094 ash/DM=0.044 [when grown at log10k/day=1.0]; growing cells (log10k/day= 2.50) harvested and prepared for dark respiration measurements in less than 35 min	4	Makarieva et al. 2008	39	Makarieva et al. 2008
Synechococcus leopoliensis	2	4	Marco Griese et al. 2011	The value of Synechococcus sp. WH 7803 was used.	2434428	KEGG: syw	The value of Synechococcus sp. was used.		2517	KEGG: syw	syw	The value of Synechococcus sp. was used.	4.8	Makarieva et al. 2008			C/DM=0.483 H/DM=0.067 N/DM=0.094 ash/DM=0.044 [when grown at log10k/day=1.0]; cells stored in darkness for 24 hr before measurements	4	Makarieva et al. 2008	25	Makarieva et al. 2008
Synechococcus leopoliensis	2	4	Marco Griese et al. 2011	The value of Synechococcus sp. WH 7803 was used.	2434428	KEGG: syw	The value of Synechococcus sp. was used.		2517	KEGG: syw	syw	The value of Synechococcus sp. was used.	18	Makarieva et al. 2008			nitrogen-deprived cells	4	Makarieva et al. 2008	40	Makarieva et al. 2008
Synechococcus leopoliensis	2	4	Marco Griese et al. 2011	The value of Synechococcus sp. WH 7803 was used.	2434428	KEGG: syw	The value of Synechococcus sp. was used.		2517	KEGG: syw	syw	The value of Synechococcus sp. was used.	23	Makarieva et al. 2008			KNO3 added	4	Makarieva et al. 2008	40	Makarieva et al. 2008
Synechococcus leopoliensis	2	4	Marco Griese et al. 2011	The value of Synechococcus sp. WH 7803 was used.	2434428	KEGG: syw	The value of Synechococcus sp. was used.		2517	KEGG: syw	syw	The value of Synechococcus sp. was used.	8.5	Makarieva et al. 2008			stable respiration during 8 hr in darkness	4	Makarieva et al. 2008	25	Makarieva et al. 2008
Synechococcus leopoliensis	2	4	Marco Griese et al. 2011	The value of Synechococcus sp. WH 7803 was used.	2434428	KEGG: syw	The value of Synechococcus sp. was used.		2517	KEGG: syw	syw	The value of Synechococcus sp. was used.	25	Makarieva et al. 2008			DM/cell=1.1 pg; cells harvested in log-phase	4	Makarieva et al. 2008	39	Makarieva et al. 2008
Synechococcus leopoliensis	2	4	Marco Griese et al. 2011	The value of Synechococcus sp. WH 7803 was used.	2434428	KEGG: syw	The value of Synechococcus sp. was used.		2517	KEGG: syw	syw	The value of Synechococcus sp. was used.	29	Makarieva et al. 2008			NH4Cl added	4	Makarieva et al. 2008	40	Makarieva et al. 2008
Aphanocapsa sp.	1	1			NA				NA				0.15	Makarieva et al. 2008			stabilized respiration of cells harvested during late-log phase	10	Makarieva et al. 2008	25	Makarieva et al. 2008
Coccochloris peniocystis	1	1			NA				NA				18	Makarieva et al. 2008				1	Makarieva et al. 2008	40	Makarieva et al. 2008
Coccochloris peniocystis	1	1			NA				NA				14	Makarieva et al. 2008				1	Makarieva et al. 2008	30	Makarieva et al. 2008
Coccochloris peniocystis	1	1			NA				NA				8.5	Makarieva et al. 2008				1	Makarieva et al. 2008	20	Makarieva et al. 2008
Gloeobacter violaceus	1	1			4659019	KEGG: gvi			4430	KEGG: gvi	gvi		28	Makarieva et al. 2008				0.7	Makarieva et al. 2008	25	Makarieva et al. 2008
Gloeothece sp.	1	1			NA				NA				4	Makarieva et al. 2008				180	Makarieva et al. 2008	20	Makarieva et al. 2008
Gloeothece sp.	1	1			NA				NA				13	Makarieva et al. 2008				180	Makarieva et al. 2008	20	Makarieva et al. 2008
Gloeothece sp.	1	1			NA				NA				16	Makarieva et al. 2008				180	Makarieva et al. 2008	20	Makarieva et al. 2008
Gloeothece sp.	1	1			NA				NA				20	Makarieva et al. 2008				180	Makarieva et al. 2008	20	Makarieva et al. 2008
Gloeothece sp.	1	1			NA				NA				32	Makarieva et al. 2008				180	Makarieva et al. 2008	20	Makarieva et al. 2008
Gloeothece sp.	1	1			NA				NA				36	Makarieva et al. 2008				180	Makarieva et al. 2008	20	Makarieva et al. 2008
Gloeothece sp.	1	1			NA				NA				40	Makarieva et al. 2008				180	Makarieva et al. 2008	20	Makarieva et al. 2008
Nostoc commune	1	1			7211789	KEGG: ana	The value of Nostoc sp. was used.		6132	KEGG: ana	ana	The value of Nostoc sp. was used.	0.6	Makarieva et al. 2008			Chl a/WM=0.0060-0.0098%; DM/WM=0.067; 6 hrs incubation	8	Makarieva et al. 2008	27	Makarieva et al. 2008
Nostoc commune	1	1			7211789	KEGG: ana	The value of Nostoc sp. was used.		6132	KEGG: ana	ana	The value of Nostoc sp. was used.	1.4	Makarieva et al. 2008			DM/WM=0.172; 6 hrs incubation	8	Makarieva et al. 2008	27	Makarieva et al. 2008
Nostoc muscorum	1	1			7211789	KEGG: ana	The value of Nostoc sp. was used.		6132	KEGG: ana	ana	The value of Nostoc sp. was used.	1.8	Makarieva et al. 2008			Cells stored in darkness for 24 hr before measurements	33	Makarieva et al. 2008	25	Makarieva et al. 2008
Nostoc muscorum	1	1			7211789	KEGG: ana	The value of Nostoc sp. was used.		6132	KEGG: ana	ana	The value of Nostoc sp. was used.	7.3	Makarieva et al. 2008			growing cells harvested and prepared for dark respiration measurements in less than 35 min	33	Makarieva et al. 2008	25	Makarieva et al. 2008
Nostoc sp.	1	1			7211789	KEGG: ana			6132	KEGG: ana	ana		26	Makarieva et al. 2008				NA	Makarieva et al. 2008	39	Makarieva et al. 2008
Nostoc sp.	1	1			7211789	KEGG: ana			6132	KEGG: ana	ana		34	Makarieva et al. 2008				NA	Makarieva et al. 2008	39	Makarieva et al. 2008
Nostoc sphaeroides	1	1			7211789	KEGG: ana	The value of Nostoc sp. was used.		6132	KEGG: ana	ana	The value of Nostoc sp. was used.	4.5	Makarieva et al. 2008			Chl a/DM=0.0056 DM/WM=0.037; colony diam 0.08 cm	NA	Makarieva et al. 2008	25	Makarieva et al. 2008
Nostoc sphaeroides	1	1			7211789	KEGG: ana	The value of Nostoc sp. was used.		6132	KEGG: ana	ana	The value of Nostoc sp. was used.	5.2	Makarieva et al. 2008			Chl a/DM=0.0068 DM/WM=0.013; colony diam 0.30 cm	NA	Makarieva et al. 2008	25	Makarieva et al. 2008
Nostoc sphaeroides	1	1			7211789	KEGG: ana	The value of Nostoc sp. was used.		6132	KEGG: ana	ana	The value of Nostoc sp. was used.	7.2	Makarieva et al. 2008			Chl a/DM=0.0081 DM/WM=0.015; colony diam 0.67 cm	NA	Makarieva et al. 2008	25	Makarieva et al. 2008
Nostoc sphaeroides	1	1			7211789	KEGG: ana	The value of Nostoc sp. was used.		6132	KEGG: ana	ana	The value of Nostoc sp. was used.	9.5	Makarieva et al. 2008			Chl a/DM=0.0071 DM/WM=0.014; colony diam 0.20 cm	NA	Makarieva et al. 2008	25	Makarieva et al. 2008
Limnothrix redekei	1	1			NA				NA				8	Makarieva et al. 2008				NA	Makarieva et al. 2008	15	Makarieva et al. 2008
Limnothrix redekei	1	1			NA				NA				12	Makarieva et al. 2008				NA	Makarieva et al. 2008	15	Makarieva et al. 2008
Oscillatoria terebriformis	1	1			7804270	KEGG: oac	The value of Oscillatoria acuminata was used.		5796	KEGG: oac	oac	The value of Oscillatoria acuminata was used.	29	Makarieva et al. 2008			In nature this thermophilic bacterium moves to anaerobic environments during the night, where it can live without external fructose for 3-4 days; survives aerobically in darkness no more than 1-2 days	65	Makarieva et al. 2008	45	Makarieva et al. 2008
Phormidium autumnale	1	1			NA				NA				0.12	Makarieva et al. 2008			Ash/DM=0.60; AFDM/WM=0.04-0.067	30	Makarieva et al. 2008	2	Makarieva et al. 2008
Phormidium autumnale	1	1			NA				NA				0.21	Makarieva et al. 2008			Ash/DM=0.60; AFDM/WM=0.04-0.067	30	Makarieva et al. 2008	5	Makarieva et al. 2008
Phormidium autumnale	1	1			NA				NA				0.3	Makarieva et al. 2008			Ash/DM=0.60; AFDM/WM=0.04-0.067	30	Makarieva et al. 2008	10	Makarieva et al. 2008
Phormidium autumnale	1	1			NA				NA				0.5	Makarieva et al. 2008			Ash/DM=0.60; AFDM/WM=0.04-0.067	30	Makarieva et al. 2008	15	Makarieva et al. 2008
Phormidium autumnale	1	1			NA				NA				0.9	Makarieva et al. 2008			Ash/DM=0.60; AFDM/WM=0.04-0.067	30	Makarieva et al. 2008	20	Makarieva et al. 2008
Phormidium luridum	1	1			NA				NA				8.5	Makarieva et al. 2008			stable respiration during 8 hr in darkness	4.4	Makarieva et al. 2008	25	Makarieva et al. 2008
Planktothrix agardhii	1	1			NA				NA				5.4	Makarieva et al. 2008			ODM/V=0.42 C/N=4.0 C/ODM=0.42 Chl a/ODM=0.0075-0.0088; dark respiration measured for 20 min	19	Makarieva et al. 2008	20	Makarieva et al. 2008
Plectonema boryanum	1	1			NA				NA				5.6	Makarieva et al. 2008			respiration of log-harvested cells after incubation for several hr in darkness; stable for several days	4.4	Makarieva et al. 2008	26	Makarieva et al. 2008
Plectonema boryanum	1	1			NA				NA				20	Makarieva et al. 2008			respiration of log-harvested cells immediately after harvest	4.4	Makarieva et al. 2008	26	Makarieva et al. 2008
Plectonema boryanum	1	1			NA				NA				62	Makarieva et al. 2008			maximum respiration of logharvested after light incubation in optimal conditions for8-10 hr	4.4	Makarieva et al. 2008	26	Makarieva et al. 2008
Prochloron sp.	1	1			NA				NA				30	Makarieva et al. 2008			Chl/cell=5.5 pg; low-light culture	5600	Makarieva et al. 2008	28	Makarieva et al. 2008
Prochloron sp.	1	1			NA				NA				127	Makarieva et al. 2008			Chl/cell=2.7 pg; low-light culture	5600	Makarieva et al. 2008	28	Makarieva et al. 2008
Schizothrix calcicola	1	1			NA				NA				10	Makarieva et al. 2008			Mat-forming Arctic species; daylength 8 hr	NA	Makarieva et al. 2008	25	Makarieva et al. 2008
Schizothrix calcicola	1	1			NA				NA				8.5	Makarieva et al. 2008			Mat-forming Arctic species; daylength 8 hr	NA	Makarieva et al. 2008	15	Makarieva et al. 2008
Schizothrix calcicola	1	1			NA				NA				24	Makarieva et al. 2008			Mat-forming Arctic species; daylength 24 hr	NA	Makarieva et al. 2008	25	Makarieva et al. 2008
Schizothrix calcicola	1	1			NA				NA				17	Makarieva et al. 2008			Mat-forming Arctic species; daylength 24 hr	NA	Makarieva et al. 2008	15	Makarieva et al. 2008
Spirulina platensis	1	1			NA				NA				9	Makarieva et al. 2008			C/DM=0.697 N/DM=0.045 Chl a/DM=0.0053 soluble proteins/DM=0.083 nitrogen-limited, normal CO2	180	Makarieva et al. 2008	25	Makarieva et al. 2008
Spirulina platensis	1	1			NA				NA				15	Makarieva et al. 2008			C/DM=0.583 N/DM=0.042 Chl a/DM=0.0035 soluble proteins/DM=0.070; nitrogen-unlimited, high CO2	180	Makarieva et al. 2008	25	Makarieva et al. 2008
Spirulina platensis	1	1			NA				NA				19	Makarieva et al. 2008			C/DM=0.513 N/DM=0.108 Chl a/DM=0.0153 soluble proteins/DM=0.197; nitrogen-unlimited, high CO2	180	Makarieva et al. 2008	25	Makarieva et al. 2008
Spirulina platensis	1	1			NA				NA				25	Makarieva et al. 2008			C/DM=0.574 N/DM=0.131 Chl a/DM=0.0215 soluble proteins/DM=0.285; nitrogen-unlimited, normal CO2	180	Makarieva et al. 2008	25	Makarieva et al. 2008
Spirulina platensis	1	1			NA				NA				18	Makarieva et al. 2008			100 mM NaCl + 50 μM DBIMB	180	Makarieva et al. 2008	30	Makarieva et al. 2008
Spirulina platensis	1	1			NA				NA				25	Makarieva et al. 2008			100 mM KCl	180	Makarieva et al. 2008	30	Makarieva et al. 2008
Spirulina platensis	1	1			NA				NA				35	Makarieva et al. 2008			100 mM NaCl + 10 mMNaHCO3	180	Makarieva et al. 2008	30	Makarieva et al. 2008
Spirulina platensis	1	1			NA				NA				36	Makarieva et al. 2008			100 mM NaCl	180	Makarieva et al. 2008	30	Makarieva et al. 2008
Synechococcus sp.	2	4	Marco Griese et al. 2011	The value of Synechococcus sp. WH 7803 was used.	2434428	KEGG: syw			2517	KEGG: syw	syw		2	Makarieva et al. 2008			Chl a/cell=0.15 pg	14	Makarieva et al. 2008	27	Makarieva et al. 2008
Synechocystis aquatilis	1	1			3947019	KEGG: syn	The value of Synechocystis sp. was used.		3564	KEGG: syn	syn	The value of Synechocystis sp. was used.	34	Makarieva et al. 2008			0.11-0.23 μg Chl a per 106 cells; control cells (not zinc-treated); isolated in Brasil	8	Makarieva et al. 2008	30	Makarieva et al. 2008
Synechocystis sp.	58	218	Marco Griese et al. 2011	The value of Synechocystis sp. PCC 6803 (motile) was used.	3947019	KEGG: syn			3564	KEGG: syn	syn		2.4	Makarieva et al. 2008			Dark respiration during the first 30 s of 5min:5min light:dark regime at 200 μmol photons m−2 s−1; dark respiration rates at 5:5 and 10:10 regimes and other photon densities (25, 35 and 100) are up to 7 W kg−1 [total 12 data entries]	8	Makarieva et al. 2008	25	Makarieva et al. 2008
Synechocystis sp.	58	218	Marco Griese et al. 2011	The value of Synechocystis sp. PCC 6803 (motile) was used.	3947019	KEGG: syn			3564	KEGG: syn	syn		24	Makarieva et al. 2008				8	Makarieva et al. 2008	27	Makarieva et al. 2008
Trichodesmium spp.	1	1			7750108	KEGG: ter	The value of Trichodesmium erythraeum was used.		4451	KEGG: ter	ter	The value of Trichodesmium erythraeum was used.	7	Makarieva et al. 2008			Chl a/colony=50 ng C/colony=10 μg This means C/Chl a=200 and DM/Chl a=400, see also Trichodesmium Note; September natural day/night light regime	785	Makarieva et al. 2008	29.1	Makarieva et al. 2008
Trichodesmium spp.	1	1			7750108	KEGG: ter	The value of Trichodesmium erythraeum was used.		4451	KEGG: ter	ter	The value of Trichodesmium erythraeum was used.	14	Makarieva et al. 2008			Chl a/colony=50 ng C/colony=10 μg This means C/Chl a=200 and DM/Chl a=400, see also Trichodesmium Note	785	Makarieva et al. 2008	28.8	Makarieva et al. 2008
Trichodesmium spp.	1	1			7750108	KEGG: ter	The value of Trichodesmium erythraeum was used.		4451	KEGG: ter	ter	The value of Trichodesmium erythraeum was used.	51	Makarieva et al. 2008			Chl a/colony=50 ng C/colony=10 μg This means C/Chl a=200 and DM/Chl a=400, see also Trichodesmium Note	785	Makarieva et al. 2008	25.5	Makarieva et al. 2008
Trichodesmium spp.	1	1			7750108	KEGG: ter	The value of Trichodesmium erythraeum was used.		4451	KEGG: ter	ter	The value of Trichodesmium erythraeum was used.	218	Makarieva et al. 2008			calculated assumed DM/Chl a=67, but see Trichodesmium Note	785	Makarieva et al. 2008	27	Makarieva et al. 2008
Trichodesmium spp.	1	1			7750108	KEGG: ter	The value of Trichodesmium erythraeum was used.		4451	KEGG: ter	ter	The value of Trichodesmium erythraeum was used.	233	Makarieva et al. 2008			calculated assumed DM/Chl a=67, but see Trichodesmium Note	785	Makarieva et al. 2008	27	Makarieva et al. 2008
Trichodesmium spp.	1	1			7750108	KEGG: ter	The value of Trichodesmium erythraeum was used.		4451	KEGG: ter	ter	The value of Trichodesmium erythraeum was used.	313	Makarieva et al. 2008			calculated assumed DM/Chl a=67, but see Trichodesmium Note	785	Makarieva et al. 2008	27	Makarieva et al. 2008
Trichodesmium spp.	1	1			7750108	KEGG: ter	The value of Trichodesmium erythraeum was used.		4451	KEGG: ter	ter	The value of Trichodesmium erythraeum was used.	468	Makarieva et al. 2008			calculated assumed DM/Chl a=67, but see Trichodesmium Note	785	Makarieva et al. 2008	27	Makarieva et al. 2008
Acholeplasma laidlawii	1	1			1496992	KEGG: acl			1380	KEGG: acl	acl		0.9	Makarieva et al. 2005		Endogenus	cell mass estimated from linear dimensions given in BM	0.014	Makarieva et al. 2005	37	Makarieva et al. 2005
Aerobacter aerogenes	1	1			NA				NA				7.4	Makarieva et al. 2005		Endogenus	cell mass estimated from linear dimensions given in BM; synonym Klebsiella pneumoniae	0.4	Makarieva et al. 2005	30	Makarieva et al. 2005
Anabaena variabilis	5	8	Marco Griese et al. 2011	The value of Anabaena variabilis was used.	5305675	KEGG: anb	The value of Anabaena sp. was used.		4511	KEGG: anb	anb	The value of Anabaena sp. was used.	1.9	Makarieva et al. 2005		Endogenus	respiration of cells harvested from growing cultures and stored in darkness for 24 hours; cell mass estimated from strain PCC 7118 description at Pasteur Culture Collection http://www.pasteur.fr	17	Makarieva et al. 2005	25	Makarieva et al. 2005
Anacystis nidulans	1	1			NA				NA				2.7	Makarieva et al. 2005		Endogenus	respiration of cells harvested from growing cultures and stored in darkness for 24 hours; cell mass estimated from strain PCC 6301 description at Pasteur Culture Collection http://www.pasteur.fr	0.7	Makarieva et al. 2005	39	Makarieva et al. 2005
Aphanocapsa 6714	1	1			NA				NA				0.15	Makarieva et al. 2005		Endogenus	stabilized respiration of cells harvested during late-log phase; cell mass estimated from linear dimensions of the corresponding images in Fig. 6 of Stanier et al. 1971	10	Makarieva et al. 2005	25	Makarieva et al. 2005
Arthrobacter crystallopoietes	1	1			5032705	KEGG: acry			4438	KEGG: acry	acry		0.1	Makarieva et al. 2005		Endogenus	stable respiration during 24 days of starvation at 100% viability; cell mass estimated from the dry weight data for spherical cells	2.5	Makarieva et al. 2005	30	Makarieva et al. 2005
Azospirillum brasilense	1	1			7530241	KEGG: abs			7559	KEGG: abs	abs		18	Makarieva et al. 2005		Endogenus	cells harvested during mid log-phase; constant respiration rate throughout the experiment (40 hrs); cell mass estimated from linear dimensions of the species image in BM	1	Makarieva et al. 2005	37	Makarieva et al. 2005
Azospirillum lipoferum	1	1			6846400	KEGG: ali			6098	KEGG: ali	ali		18	Makarieva et al. 2005		Endogenus	cells harvested during mid log-phase; constant respiration rate throughout the experiment (40 hrs); cell mass estimated from linear dimensions of the species image in BM; synonim Spirillum lipoferum (BM)	4	Makarieva et al. 2005	37	Makarieva et al. 2005
Azotobacter agilis	4	100	Rafael Maldonado et al. 1994	The value of Azotobacter vinelandii was used.	5365318	KEGG: avn	The value of Azotobacter vinelandii was used.		5051	KEGG: avn	avn	The value of Azotobacter vinelandii was used.	1.6	Makarieva et al. 2005		Endogenus	respiration of glucose-grown cells starved for 48 hours; viability >90%; cell mass estimated from dry weight data of Gunter & Kohn 1956	20	Makarieva et al. 2005	30	Makarieva et al. 2005
Bacillus cereus	1	1			5427083	KEGG: bce			5231	KEGG: bce	bce		21	Makarieva et al. 2005		Endogenus	cell mass estimated from linear dimensions given in BM	3.7	Makarieva et al. 2005	30	Makarieva et al. 2005
Bdellovibrio bacteriovorus	1	1			3782950	KEGG: bba			3583	KEGG: bba	bba		18	Makarieva et al. 2005		Endogenus	cell mass estimated from dry weight data of Hespell et al. (1973)	0.5	Makarieva et al. 2005	30	Makarieva et al. 2005
Beggiatoa sp.	1	1			4265296	KEGG: blep	The value of Beggiatoa leptomitiformis was used.		3160	KEGG: blep	blep	The value of Beggiatoa leptomitiformis was used.	6	Makarieva et al. 2005		Endogenus	stable respiration of stationary phase >21-day-old cultures after depletion of growth substrate; cell mass estimated for strain MS-81-1c from linear dimensions given in BM	10	Makarieva et al. 2005	23	Makarieva et al. 2005
Bradyrhizobium japonicum	1	1			9207384	KEGG: bju			8829	KEGG: bju	bju		0.66	Makarieva et al. 2005		Endogenus	cell mass estimated from linear dimensions given in BM	0.7	Makarieva et al. 2005	29	Makarieva et al. 2005
Burkholderia sp. JT1500	1	1			7884858	KEGG: bge			6889	KEGG: bge	bge		37	Makarieva et al. 2005		Endogenus	cell mass estimated from linear dimensions given for the strain by Morawski et al. (1997)	0.66	Makarieva et al. 2005	30	Makarieva et al. 2005
Cyanothece PCC 7822	1	1			5460377	KEGG: cyt	The value of Cyanothece sp. was used.		5304	KEGG: cyt	cyt	The value of Cyanothece sp. was used.	0.2	Makarieva et al. 2005		Endogenus	anaerobic fermentation of endogenous glycogen-glucose to ethanol, lactate, formate, acetate; calculated assuming energy yield of 150 kJ (mol glucose)−1 from the data of Gnaiger (1983); cell mass estimated from species description at Pasteur Culture Collection http://www.pasteur.fr	87	Makarieva et al. 2005	30	Makarieva et al. 2005
Desulfobulbus propionicus	1	1			3851869	KEGG: dpr			3283	KEGG: dpr	dpr		3.7	Makarieva et al. 2005		Endogenus	sulfate-reducing bacterium; endogenous respiration in the presence of methanol; cell mass estimated from linear dimensions given in BM	1.8	Makarieva et al. 2005	30	Makarieva et al. 2005
Desulfovibrio desulfuricans	9	17	Sebastian Breuert et al. 2006	The value of Desulfovibrio gigas was used.	2873437	KEGG: dds			2356	KEGG: dds	dds		6.7	Makarieva et al. 2005		Endogenus	cell mass estimated from linear dimensions given in BM	1.5	Makarieva et al. 2005	30	Makarieva et al. 2005
Desulfovibrio gigas	9	17	Sebastian Breuert et al. 2006		3796022	KEGG: dgg			3343	KEGG: dgg	dgg		7.5	Makarieva et al. 2005		Endogenus	cell mass estimated from linear dimensions given in BM	10	Makarieva et al. 2005	30	Makarieva et al. 2005
Desulfovibrio salexigens	9	17	Sebastian Breuert et al. 2006	The value of Desulfovibrio gigas was used.	4289847	KEGG: dsa			3807	KEGG: dsa	dsa		7.5	Makarieva et al. 2005		Endogenus	cell mass estimated from linear dimensions given in BM	1.5	Makarieva et al. 2005	30	Makarieva et al. 2005
Enterococcus cecorum	1	1			3359974	KEGG: efa	The value of Enterococcus faecalis was used.		3264	KEGG: efa	efa	The value of Enterococcus faecalis was used.	2.5	Makarieva et al. 2005		Endogenus	respiration of cells from aerobic glucose-grown cultures; cell mass estimated from linear dimensions given in BM	0.4	Makarieva et al. 2005	30	Makarieva et al. 2005
Enterococcus sp. RfL6	1	1			3096657	KEGG: ene			2295	KEGG: ene	ene		22	Makarieva et al. 2005		Endogenus	respiration of cells from aerobic glucose-grown cultures; cell mass estimated from linear dimensions given by Bauer et al. (2000)	0.8	Makarieva et al. 2005	30	Makarieva et al. 2005
Escherichia coli	1	8	Sebastian Breuert et al. 2006		4641652	KEGG: eco			4140	KEGG: eco	eco		8.9	Makarieva et al. 2005		Endogenus	stable respiration of aerobically grown cells starved aerobically for 150-180 mins; no loss of viability; cell mass estimated from cell volume data of Heldal et al. 1985	1.2	Makarieva et al. 2005	37	Makarieva et al. 2005
Ferrobacillus ferrooxidans	1	1			NA				NA				0.3	Makarieva et al. 2005		Endogenus	respiration of cells during 60 min of substrate deprivation; cell mass estimated from linear dimensions given in BM	0.2	Makarieva et al. 2005	25	Makarieva et al. 2005
Lactococcus lactis	2	2	Ole Michelsen et al. 2009		2365589	KEGG: lla			2277	KEGG: lla	lla		1.5	Makarieva et al. 2005		Endogenus	respiration of cells from aerobic glucose-grown cultures; cell mass estimated from linear dimensions given in BM	0.2	Makarieva et al. 2005	30	Makarieva et al. 2005
Lactococcus sp. TmLO5	1	1	Ole Michelsen et al. 2009	The value of haploid Lactococcus lactis strain was used.	2365589	KEGG: lla	The value of Lactococcus lactis was used.		2277	KEGG: lla	lla	The value of Lactococcus lactis was used.	14	Makarieva et al. 2005		Endogenus	respiration of cells from aerobic glucose-grown cultures; cell mass estimated from linear dimensions given by Bauer et al. (2000)	0.8	Makarieva et al. 2005	30	Makarieva et al. 2005
Legionella pneumophila	1	1			3397754	KEGG: lpn			2943	KEGG: lpn	lpn		20	Makarieva et al. 2005		Endogenus	steady endogenous respiration of washed cultures harvested at mid- to late exponential growth phase; cell mass estimated from linear dimensions given at www.legionella.org	0.4	Makarieva et al. 2005	37	Makarieva et al. 2005
Methylosinus trichosporium	1	1			5183433	KEGG: mtw			4565	KEGG: mtw	mtw		28	Makarieva et al. 2005		Endogenus	cell mass estimated from linear dimensions of images given in BL (p. 414, 434) and Fig. 1 of Reed & Dugan 1978	1	Makarieva et al. 2005	30	Makarieva et al. 2005
Microcoleus chthonoplastes	1	1			7966510	KEGG: mic	The value of Microcoleus sp. was used.		6441	KEGG: mic	mic	The value of Microcoleus sp. was used.	0.08	Makarieva et al. 2005		Endogenus	anaerobic fermentation of endogenous glycogen-glucose to formate, ethanol, acetate; RE calculated assuming energy yield of 150 kJ (mol glucose)−1 from the data of Gnaiger (1983); cell mass estimated from species description at Pasteur Culture Collection http://www.pasteur.fr	54	Makarieva et al. 2005	20	Makarieva et al. 2005
Microcystis PCC 7806	1	10	Marco Griese et al. 2011	The value of 10 Microcystis strains was used.	5842795	KEGG: mar	The value of Microcystis aeruginosa was used.		6311	KEGG: mar	mar	The value of Microcystis aeruginosa was used.	0.16	Makarieva et al. 2005		Endogenus	anaerobic fermentation of endogenous glycogen-glucose to ethanol, acetate; calculated assuming energy yield of 150 kJ (mol glucose)−1 from the data of Gnaiger (1983); cell mass estimated from species description at Pasteur Culture Collection http://www.pasteur.fr	22	Makarieva et al. 2005	19	Makarieva et al. 2005
Mycobacterium phlei	1	1			5349645	KEGG: mphl			5149	KEGG: mphl	mphl		11	Makarieva et al. 2005		Endogenus	cells harvested from 5-day culture; RE calculated assuming N: dry weight ratio of 0.07:1 (Tepper 1968); cell mass estimated from linear dimensions in BM	0.4	Makarieva et al. 2005	37	Makarieva et al. 2005
Neisseria gonorrhoeae	2	4	Deborah M. Tobiason and H. Steven Seifert 2006		2153922	KEGG: ngo			1886	KEGG: ngo	ngo		0.45	Makarieva et al. 2005		Endogenus	respiration of cells harvested during early stationary phase after 18-20 hours of incubation; cell mass estimated from linear dimensions given in BM	0.2	Makarieva et al. 2005	37	Makarieva et al. 2005
Nocardia corallina	1	1			6292344	KEGG: nfa	The value of Nocardia farcinica was used.		5946	KEGG: nfa	nfa	The value of Nocardia farcinica was used.	1.1	Makarieva et al. 2005		Endogenus	cells harvested during at the end of growth phase; respiration measured after 45 hours of starvation; viability more than 90%; cell mass estimated from linear dimensions given by Robertson & Batt (1973)	2.4	Makarieva et al. 2005	30	Makarieva et al. 2005
Nostoc muscorum	1	1			7211789	KEGG: ana	The value of Nostoc sp. was used.		6132	KEGG: ana	ana	The value of Nostoc sp. was used.	1.2	Makarieva et al. 2005		Endogenus	respiration of cells harvested from growing cultures and starved in darkness for 24 hours; cell mass estimated from species description at Pasteur Culture Collection http://www.pasteur.fr	17	Makarieva et al. 2005	25	Makarieva et al. 2005
Oscillatoria limnetica	1	1			7804270	KEGG: oac	The value of Oscillatoria acuminata was used.		5796	KEGG: oac	oac	The value of Oscillatoria acuminata was used.	0.43	Makarieva et al. 2005		Endogenus	anaerobic fermentation of endogenous glycogen-glucose to lactate; calculated assuming energy yield of 150 kJ (mol glucose)−1 from the data of Gnaiger (1983); cell mass estimated from species description at http://protist.i.hosei.ac.jp	12	Makarieva et al. 2005	35	Makarieva et al. 2005
Oscillatoria limosa	1	1			7804270	KEGG: oac	The value of Oscillatoria acuminata was used.		5796	KEGG: oac	oac	The value of Oscillatoria acuminata was used.	0.25	Makarieva et al. 2005		Endogenus	anaerobic fermentation of endogenous glycogen-glucose to lactate and ethanol; calculated assuming energy yield of 150 kJ (mol glucose)−1 from the data of Gnaiger (1983); cell mass estimated from species description at http://protist.i.hosei.ac.jp and Fig. 1C in Bergman et al. 1997	900	Makarieva et al. 2005	20	Makarieva et al. 2005
Phaeospirillum fulvum	1	1			NA				NA				19	Makarieva et al. 2005		Endogenus	dark respiration of cells harvested during exponential growth phase; cell mass estimated from linear dimensions given in BM	2	Makarieva et al. 2005	28	Makarieva et al. 2005
Picrophilus oshimae	1	1			1545895	KEGG: pto	The value of Picrophilus torridus was used.		1535	KEGG: pto	pto	The value of Picrophilus torridus was used.	17	Makarieva et al. 2005		Endogenus	starvation for several hours; cell mass estimated from linear dimensions given by Schleper et al. (1995) assuming spherical shape	1	Makarieva et al. 2005	60	Makarieva et al. 2005
Phormidium luridum	1	1			NA				NA				5.6	Makarieva et al. 2005		Endogenus	dark endogenous respiration; stable for 8 hrs after harvesting the cells from a photoautotrophic culture; from strain PCC 7602 description at Pasteur Culture Collection http://www.pasteur.fr	4.4	Makarieva et al. 2005	25	Makarieva et al. 2005
Plectonema boryanum	1	1			NA				NA				5.6	Makarieva et al. 2005		Endogenus	dark endogenous respiration; stable during 6 days of starvation; from strain PCC 73110 description at Pasteur Culture Collection http://www.pasteur.fr	4.4	Makarieva et al. 2005	25	Makarieva et al. 2005
Prochloron sp.	1	1			NA				NA				19	Makarieva et al. 2005		Endogenus	dark respiration of low-light colonies of Prochloron sp. isolated from Lissoclinum patella; RE calculated using chlorophyll a to protein ratio of 26:1 (Stal & Moezelaar 1997); cell size estimated from diameter data of 22 μm assuming spherical shape (Cox 1986)	5600	Makarieva et al. 2005	28	Makarieva et al. 2005
Pseudomonas fluorescens	14	20	Vito Pecoraro et al. 2011	The value of Pseudomonas putida was used.	6438405	KEGG: pfo			5722	KEGG: pfo	pfo		6.6	Makarieva et al. 2005		Endogenus	respiration of washed cell suspensions harvested from 16 to 18-hr yeast agar plates; cell mass estimated from dry weight data given by Gunter & Kohn (1956)	1.2	Makarieva et al. 2005	26	Makarieva et al. 2005
Pseudomonas perfectomarinus	14	20	Vito Pecoraro et al. 2011	The value of Pseudomonas putida was used.	6264404	KEGG: pae	The value of Pseudomonas aeruginosa was used.		5572	KEGG: pae	pae	The value of Pseudomonas aeruginosa was used.	1.8	Makarieva et al. 2005		Endogenus	stable steady-state respiration after termination of growth; cell mass estimated from dry weight data of Christensen et al. (1980)	1.7	Makarieva et al. 2005	10	Makarieva et al. 2005
Rhizobium leguminosarum	1	1			7751309	KEGG: rle			7131	KEGG: rle	rle		6.3	Makarieva et al. 2005		Endogenus	cell mass estimated from linear dimensions given in BM	0.6	Makarieva et al. 2005	30	Makarieva et al. 2005
Rhodopseudomonas spheroides	1	1			5467640	KEGG: rpa	The value of Rhodopseudomonas palustris was used.		4822	KEGG: rpa	rpa	The value of Rhodopseudomonas palustris was used.	23	Makarieva et al. 2005		Endogenus	respiration of washed cell suspensions harvested from 16 to 18-hr yeast agar plates; cell mass estimated from dry weight data given by Gunter & Kohn (1956); synonym Rhodobacter sphaeroides (BM)	1.2	Makarieva et al. 2005	26	Makarieva et al. 2005
Rhodospirillum rubrum	1	1			4406557	KEGG: rru			3837	KEGG: rru	rru		2.5	Makarieva et al. 2005		Endogenus	dark respiration of cells harvested during exponential growth phase; cell mass estimated from linear dimensions given in BM	9	Makarieva et al. 2005	28	Makarieva et al. 2005
Sarcina lutea	1	1			NA				NA				0.78	Makarieva et al. 2005		Endogenus	respiration of peptone-grown cells starved for 29 hours; viability 95%; cell mass estimated from linear dimensions given in BM; synonym Micrococcus luteus	1.1	Makarieva et al. 2005	37	Makarieva et al. 2005
Staphylococcus aureus	1	1			2839469	KEGG: sau			2624	KEGG: sau	sau		4.7	Makarieva et al. 2005		Endogenus	cells starved for 3 hours with no loss of viability; cell size estimated from mean linear dimensions established by Watson et al. (1998) for growing and long-termstarved S. aureus cells; spherical shape assumed	0.1	Makarieva et al. 2005	37	Makarieva et al. 2005
Staphylococcus epidermidis	1	1			2564615	KEGG: sep			2482	KEGG: sep	sep		18	Makarieva et al. 2005		Endogenus	aerobically grown culture; cell mass estimated from linear dimensions given in BM	0.5	Makarieva et al. 2005	30	Makarieva et al. 2005
Streptococcus agalactiae	1	1			2160267	KEGG: sag			2127	KEGG: sag	sag		6	Makarieva et al. 2005		Endogenus	cell mass estimated from linear dimensions in BM	0.3	Makarieva et al. 2005	30	Makarieva et al. 2005
Streptococcus faecalis	1	1			1852433	KEGG: spy	The value of Streptococcus pyogenes was used.		1693	KEGG: spy	spy	The value of Streptococcus pyogenes was used.	0.18	Makarieva et al. 2005		Endogenus	respiration of resting suspensions of cells grown aerobically with glucose; cell mass estimated from linear dimensions given in BM	0.2	Makarieva et al. 2005	NA	Makarieva et al. 2005
Sulfolobus sp.	1	1	Catherina Hildenbrand et al. 2010	The value of genus Sulfolobus was used.	2688317	KEGG: sula			2497	KEGG: sula	sula		10	Makarieva et al. 2005		Endogenus	steady-state respiration on endogenous substrate; cell mass estimated from linear dimensions given for the genus by Sch_fer (1996)	0.11	Makarieva et al. 2005	60	Makarieva et al. 2005
Thiobacillus thiooxidans	1	1			2909809	KEGG: tbd	The value of Thiobacillus denitrificans was used.		2827	KEGG: tbd	tbd	The value of Thiobacillus denitrificans was used.	2.4	Makarieva et al. 2005		Endogenus	cell mass estimated from linear dimensions given by Mahoney & Edwards (1966)	0.5	Makarieva et al. 2005	28	Makarieva et al. 2005
Thioploca araucae	1	1			4810005	KEGG: tig	The value of Thioploca ingrica was used.		3964	KEGG: tig	tig	The value of Thioploca ingrica was used.	0.6	Makarieva et al. 2005		Endogenus	respiration of intact trichome bundles without addition of external substrate; presumed reaction is oxidation of internally stored elemental sulfur to sulfate and reduction of internally stored nitrate to ammonium; metabolic rate calculated assuming energy yield of 316 kJ (mol NH4 +)−1 from the data of Kelly (1991); cell size reported by Schulze & J_rgensen 2001; dry to wet weight ratio 0.24, pro…	20000	Makarieva et al. 2005	12	Makarieva et al. 2005
Vibrio anguillarum	1	1			4052047	KEGG: van			3731	KEGG: van	van		19	Makarieva et al. 2005		Endogenus	respiration after termination of growth; cell mass estimated from dry weight data of Christensen et al. (1980) recalculated for the senescence phase	0.8	Makarieva et al. 2005	10	Makarieva et al. 2005
Vibrio fischeri	1	1			4033464	KEGG: vch	The value of Vibrio cholerae was used.		3504	KEGG: vch	vch	The value of Vibrio cholerae was used.	15	Makarieva et al. 2005		Endogenus	respiration at 100 mM Na+; cell mass estimated from linear dimensions given by Allen and Baumann (1971)	0.6	Makarieva et al. 2005	20	Makarieva et al. 2005
Vibrio sp. DW1	1	1			5452646	KEGG: vej			4786	KEGG: vej	vej		5.3	Makarieva et al. 2005		Endogenus	respiration of viable cells starved for 5 days; cell mass estimated from cell volume data of Kjelleberg et al. (1982)	0.37	Makarieva et al. 2005	26	Makarieva et al. 2005
Acholeplasma laidlawii	1	1			1496992	KEGG: acl			1380	KEGG: acl	acl		7.1	Makarieva et al. 2005		Growing in the presence of various substrstes	respiration in the presence of glucose and other substrates; cell mass estimated from linear dimensions given in BM	0.014	Makarieva et al. 2005	37	Makarieva et al. 2005
Aerobacter aerogenes	1	1			NA				NA				136	Makarieva et al. 2005		Growing in the presence of various substrstes	respiration in the presence of glucose; cell mass estimated from linear dimensions given in BM; synonym Klebsiella pneumoniae	0.4	Makarieva et al. 2005	30	Makarieva et al. 2005
Alteromonas haloplanktis	1	1			4480937	KEGG: amc	The value of Alteromonas mediterranea was used.		3965	KEGG: amc	amc	The value of Alteromonas mediterranea was used.	280	Makarieva et al. 2005		Growing in the presence of various substrstes	oxidation of NADH; cell mass estimated from linear dimensions in BM	1	Makarieva et al. 2005	25	Makarieva et al. 2005
Azospirillum brasilense	1	1			7530241	KEGG: abs			7559	KEGG: abs	abs		105	Makarieva et al. 2005		Growing in the presence of various substrstes	respiration in the presence of succinate; cell mass estimated from linear dimensions of the species image in BM	1	Makarieva et al. 2005	37	Makarieva et al. 2005
Azospirillum lipoferum	1	1			6846400	KEGG: ali			6098	KEGG: ali	ali		112	Makarieva et al. 2005		Growing in the presence of various substrstes	respiration in the presence of succinate; cell mass estimated from linear dimensions of the species image in BM; synonim Spirillum lipoferum (BM)	4	Makarieva et al. 2005	37	Makarieva et al. 2005
Azotobacter agilis	4	100	Rafael Maldonado et al. 1994	The value of Azotobacter vinelandii was used.	5365318	KEGG: avn	The value of Azotobacter vinelandii was used.		5051	KEGG: avn	avn	The value of Azotobacter vinelandii was used.	2500	Makarieva et al. 2005		Growing in the presence of various substrstes	glucose; cell mass estimated from dry weight data of Gunter & Kohn (1956)	19	Makarieva et al. 2005	30	Makarieva et al. 2005
Azotobacter chroococcum	4	100	Rafael Maldonado et al. 1994	The value of Azotobacter vinelandii was used.	5192286	KEGG: acx			4447	KEGG: acx	acx		3000	Makarieva et al. 2005		Growing in the presence of various substrstes	glucose; cell mass estimated from linear dimensions in BL	12	Makarieva et al. 2005	30	Makarieva et al. 2005
Bacillus cereus	1	1			5427083	KEGG: bce			5231	KEGG: bce	bce		96	Makarieva et al. 2005		Growing in the presence of various substrstes	glucose; cell mass estimated from linear dimensions in BM	3.7	Makarieva et al. 2005	30	Makarieva et al. 2005
Bacillus licheniformis	1	1			4222597	KEGG: bli			4179	KEGG: bli	bli		218	Makarieva et al. 2005		Growing in the presence of various substrstes	glucose; cell mass estimated from linear dimensions in BM	0.8	Makarieva et al. 2005	37	Makarieva et al. 2005
Bacillus macerans	1	1			4215606	KEGG: bsu	The value of Bacillus subtilis was used.		4174	KEGG: bsu	bsu	The value of Bacillus subtilis was used.	23	Makarieva et al. 2005		Growing in the presence of various substrstes	glucose; cell mass estimated from linear dimensions in BM	1	Makarieva et al. 2005	37	Makarieva et al. 2005
Bacillus subtilis	1	1	Sebastian Breuert et al. 2006		4215606	KEGG: bsu			4174	KEGG: bsu	bsu		190	Makarieva et al. 2005		Growing in the presence of various substrstes	glucose; cell mass estimated from linear dimensions in BM	1.1	Makarieva et al. 2005	37	Makarieva et al. 2005
Bdellovibrio bacteriovorus	1	1			3782950	KEGG: bba			3583	KEGG: bba	bba		28	Makarieva et al. 2005		Growing in the presence of various substrstes	respiration in the presence of peptone; cell mass estimated from dry weight data of Hespell et al. (1973)	0.5	Makarieva et al. 2005	30	Makarieva et al. 2005
Beggiatoa sp.	1	1			4265296	KEGG: blep	The value of Beggiatoa leptomitiformis was used.		3160	KEGG: blep	blep	The value of Beggiatoa leptomitiformis was used.	72	Makarieva et al. 2005		Growing in the presence of various substrstes	early growth stage in the presence of H2S; cell mass estimated for strain MS-81-1c from linear dimensions given in BM	10	Makarieva et al. 2005	23	Makarieva et al. 2005
Bradyrhizobium sp.	1	1			7456587	KEGG: bra			6717	KEGG: bra	bra		98	Makarieva et al. 2005		Growing in the presence of various substrstes	growth with succinate; cell mass estimated from linear dimensions in BM	0.7	Makarieva et al. 2005	30	Makarieva et al. 2005
Burkholderia sp. JT1500	1	1			7884858	KEGG: bge			6889	KEGG: bge	bge		330	Makarieva et al. 2005		Growing in the presence of various substrstes	respiration in the presence of 2-naphthoate; cell mass estimated from linear dimensions given for the strain by Morawski et al. (1997)	0.66	Makarieva et al. 2005	30	Makarieva et al. 2005
Corynebacterium sp.	1	1			2471920	KEGG: coa			2105	KEGG: coa	coa		107	Makarieva et al. 2005		Growing in the presence of various substrstes	glucose; cell mass estimated from linear dimensions of the genus in BM	0.5	Makarieva et al. 2005	30	Makarieva et al. 2005
Desulfobulbus propionicus	1	1			3851869	KEGG: dpr			3283	KEGG: dpr	dpr		28	Makarieva et al. 2005		Growing in the presence of various substrstes	sulfate-reducing bacterium; respiration in the presence of sulfide; RG calculated assuming 16 J (mol O2)−1 when sulfide is oxidized to sulfate (Kelly 1991); cell mass estimated from linear dimensions given in BM	1.8	Makarieva et al. 2005	30	Makarieva et al. 2005
Enterococcus cecorum	1	1			3359974	KEGG: efa	The value of Enterococcus faecalis was used.		3264	KEGG: efa	efa	The value of Enterococcus faecalis was used.	90	Makarieva et al. 2005		Growing in the presence of various substrstes	respiration of cells from aerobic glucose-grown cultures; cell mass estimated from linear dimensions given in BM	0.4	Makarieva et al. 2005	30	Makarieva et al. 2005
Enterococcus sp. RfL6	1	1			3096657	KEGG: ene			2295	KEGG: ene	ene		103	Makarieva et al. 2005		Growing in the presence of various substrstes	respiration of cells from aerobic glucose-grown cultures; cell mass estimated from linear dimensions given by Bauer et al. (2000)	0.8	Makarieva et al. 2005	30	Makarieva et al. 2005
Escherichia coli	1	8	Sebastian Breuert et al. 2006		4641652	KEGG: eco			4140	KEGG: eco	eco		300	Makarieva et al. 2005		Growing in the presence of various substrstes	glucose; cell mass estimated from cell volume data of Heldal et al. 1985	1.2	Makarieva et al. 2005	32	Makarieva et al. 2005
Ferrobacillus ferrooxidans	1	1			NA				NA				64	Makarieva et al. 2005		Growing in the presence of various substrstes	growth in the presence of S4O6 2− and glucose; cell mass estimated from linear dimensions given in BM	0.2	Makarieva et al. 2005	25	Makarieva et al. 2005
Lactobacillus bulgaricus	1	1			3348624	KEGG: lpl	The value of Lactobacillus plantarum was used.		3063	KEGG: lpl	lpl	The value of Lactobacillus plantarum was used.	61	Makarieva et al. 2005		Growing in the presence of various substrstes	glucose; cell mass estimated from linear dimensions in BM; synonym L. delbruckei ssp. bulgaricus	1.3	Makarieva et al. 2005	45	Makarieva et al. 2005
Lactobacillus casei	1	1			3079196	KEGG: lcb			3044	KEGG: lcb	lcb		23	Makarieva et al. 2005		Growing in the presence of various substrstes	glucose; cell mass estimated from linear dimensions in BM	1.9	Makarieva et al. 2005	30	Makarieva et al. 2005
Lactobacillus plantarum	1	1			3348624	KEGG: lpl			3063	KEGG: lpl	lpl		22	Makarieva et al. 2005		Growing in the presence of various substrstes	glucose; cell mass estimated from linear dimensions in BM	3.8	Makarieva et al. 2005	30	Makarieva et al. 2005
Lactococcus lactis	2	2	Ole Michelsen et al. 2009		2365589	KEGG: lla			2277	KEGG: lla	lla		37	Makarieva et al. 2005		Growing in the presence of various substrstes	respiration of cells from aerobic glucose-grown cultures; cell mass estimated from linear dimensions given in BM	0.2	Makarieva et al. 2005	30	Makarieva et al. 2005
Lactococcus sp. TmLO5	1	1	Ole Michelsen et al. 2009	The value of haploid Lactococcus lactis strain was used.	2365589	KEGG: lla	The value of Lactococcus lactis was used.		2277	KEGG: lla	lla	The value of Lactococcus lactis was used.	35	Makarieva et al. 2005		Growing in the presence of various substrstes	respiration of cells from aerobic glucose-grown cultures; cell mass estimated from linear dimensions given by Bauer et al. (2000)	0.8	Makarieva et al. 2005	30	Makarieva et al. 2005
Leptospira sp.	1	1			4698134	KEGG: lil	The value of Leptospira interrogans was used.		3683	KEGG: lil	lil	The value of Leptospira interrogans was used.	89	Makarieva et al. 2005		Growing in the presence of various substrstes	maximum respiration rate in the presence of sodium oleate; cell mass estimated from linear dimensions given in BM	0.07	Makarieva et al. 2005	30	Makarieva et al. 2005
Methylosinus trichosporium	1	1			5183433	KEGG: mtw			4565	KEGG: mtw	mtw		470	Makarieva et al. 2005		Growing in the presence of various substrstes	growth in the presence of methane and formate; cell mass estimated from linear dimensions of images given in BL (p. 414, 434) and Fig. 1 of Reed & Dugan 1978	1	Makarieva et al. 2005	30	Makarieva et al. 2005
Mycobacterium phlei	1	1			5349645	KEGG: mphl			5149	KEGG: mphl	mphl		96	Makarieva et al. 2005		Growing in the presence of various substrstes	respiration of glucose-grown cells in the presence of glycerol; RE calculated assuming N: dry weight ratio of 0.083:1 in glucose-grown cells (Tepper 1968); cell mass estimated from linear dimensions in BM	0.4	Makarieva et al. 2005	37	Makarieva et al. 2005
Mycoplasma bovis	1	1			1003404	KEGG: mbv			765	KEGG: mbv	mbv		7.5	Makarieva et al. 2005		Growing in the presence of various substrstes	respiration in the presence of glucose and other substrates; cell mass estimated from linear dimensions given in BM as low range for the genus	0.014	Makarieva et al. 2005	37	Makarieva et al. 2005
Mycoplasma capricolum	1	1			1010023	KEGG: mcp			812	KEGG: mcp	mcp		7.5	Makarieva et al. 2005		Growing in the presence of various substrstes	respiration in the presence of glucose and other substrates; cell mass estimated from linear dimensions given in BM as geometric mean for the genus	0.06	Makarieva et al. 2005	37	Makarieva et al. 2005
Mycoplasma gallisepticum	1	1			1012800	KEGG: mga			763	KEGG: mga	mga		7.5	Makarieva et al. 2005		Growing in the presence of various substrstes	respiration in the presence of glucose and other substrates; cell mass estimated from linear dimensions given in BM as upper range for the genus	0.26	Makarieva et al. 2005	37	Makarieva et al. 2005
Neisseria gonorrhoeae	2	4	Deborah M. Tobiason and H. Steven Seifert 2006		2153922	KEGG: ngo			1886	KEGG: ngo	ngo		31	Makarieva et al. 2005		Growing in the presence of various substrstes	respiration of cells harvested during early stationary phase after 18-20 hours in the presence of NADH; cell mass estimated from linear dimensions given in BM	0.2	Makarieva et al. 2005	37	Makarieva et al. 2005
Neisseria meningitidis	2	4	Deborah M. Tobiason and H. Steven Seifert 2006	The value of Neisseria gonorrhoeae was used.	2272360	KEGG: nme			1943	KEGG: nme	nme		62	Makarieva et al. 2005		Growing in the presence of various substrstes	glucose; cell mass estimated from linear dimensions in BM	0.3	Makarieva et al. 2005	37	Makarieva et al. 2005
Phaeospirillum fulvum	1	1			NA				NA				45	Makarieva et al. 2005		Growing in the presence of various substrstes	growth in the presence of propionate; cell mass estimated from linear dimensions given in BM	2	Makarieva et al. 2005	30	Makarieva et al. 2005
Picrophilus oshimae	1	1			1545895	KEGG: pto	The value of Picrophilus torridus was used.		1535	KEGG: pto	pto	The value of Picrophilus torridus was used.	49	Makarieva et al. 2005		Growing in the presence of various substrstes	growth on yeast extract; cell mass estimated from linear dimensions given by Schleper et al. (1995) assuming spherical shape	1	Makarieva et al. 2005	60	Makarieva et al. 2005
Pseudomonas aeruginosa	14	20	Vito Pecoraro et al. 2011	The value of Pseudomonas putida was used.	6264404	KEGG: pae			5572	KEGG: pae	pae		152	Makarieva et al. 2005		Growing in the presence of various substrstes	glucose; cell mass estimated from linear dimensions in BM	0.6	Makarieva et al. 2005	NA	Makarieva et al. 2005
Pseudomonas fluorescens	14	20	Vito Pecoraro et al. 2011	The value of Pseudomonas putida was used.	6438405	KEGG: pfo			5722	KEGG: pfo	pfo		64	Makarieva et al. 2005		Growing in the presence of various substrstes	cell mass estimated from dry weight data given by Gunter & Kohn (1956)	1.2	Makarieva et al. 2005	26	Makarieva et al. 2005
Pseudomonas natrigiens	14	20	Vito Pecoraro et al. 2011	The value of Pseudomonas putida was used.	6264404	KEGG: pae	The value of Pseudomonas aeruginosa was used.		5572	KEGG: pae	pae	The value of Pseudomonas aeruginosa was used.	300	Makarieva et al. 2005		Growing in the presence of various substrstes	glucose; cell mass estimated from linear dimensions of the species image in BM; synonym Vibrio natrigiens	1	Makarieva et al. 2005	30	Makarieva et al. 2005
Pseudomonas perfectomarinus	14	20	Vito Pecoraro et al. 2011	The value of Pseudomonas putida was used.	6264404	KEGG: pae	The value of Pseudomonas aeruginosa was used.		5572	KEGG: pae	pae	The value of Pseudomonas aeruginosa was used.	88	Makarieva et al. 2005		Growing in the presence of various substrstes	growth in the presence of peptone; cell mass estimated from dry weight data of Christensen et al. (1980)	1.7	Makarieva et al. 2005	10	Makarieva et al. 2005
Pseudomonas putida	14	20	Vito Pecoraro et al. 2011		6181873	KEGG: ppu			5564	KEGG: ppu	ppu		223	Makarieva et al. 2005		Growing in the presence of various substrstes	cells growing in the presence of styrene and phenylacetaldehyde; cell mass estimated from linear dimensions in BM	1.9	Makarieva et al. 2005	28	Makarieva et al. 2005
Rhizobium leguminosarum	1	1			7751309	KEGG: rle			7131	KEGG: rle	rle		37	Makarieva et al. 2005		Growing in the presence of various substrstes	respiration in the presence of glucose; cell mass estimated from linear dimensions given in BM	0.6	Makarieva et al. 2005	30	Makarieva et al. 2005
Rhodobacter sphaeroides	1	1	Deborah M. Tobiason and H. Steven Seifert 2006		4602977	KEGG: rsp			4280	KEGG: rsp	rsp		25	Makarieva et al. 2005		Growing in the presence of various substrstes	growth in the presence of propionate; cell mass estimated from dry weight data of Gunter & Cohn (1956); synonym Rhodopseudomonas spheroides (BM)	1.2	Makarieva et al. 2005	30	Makarieva et al. 2005
Rhodospirillum rubrum	1	1			4406557	KEGG: rru			3837	KEGG: rru	rru		30	Makarieva et al. 2005		Growing in the presence of various substrstes	growth in the presence of succinate; cell mass estimated from linear dimensions given in BM	9	Makarieva et al. 2005	30	Makarieva et al. 2005
Staphylococcus epidermidis	1	1			2564615	KEGG: sep			2482	KEGG: sep	sep		74	Makarieva et al. 2005		Growing in the presence of various substrstes	growth in the presence of glucose; cell mass estimated from linear dimensions given in BM	0.5	Makarieva et al. 2005	30	Makarieva et al. 2005
Streptococcus agalactiae	1	1			2160267	KEGG: sag			2127	KEGG: sag	sag		122	Makarieva et al. 2005		Growing in the presence of various substrstes	glucose; cell mass estimated from linear dimensions in BM	0.3	Makarieva et al. 2005	37	Makarieva et al. 2005
Streptococcus faecalis	1	1			1852433	KEGG: spy	The value of Streptococcus pyogenes was used.		1693	KEGG: spy	spy	The value of Streptococcus pyogenes was used.	118	Makarieva et al. 2005		Growing in the presence of various substrstes	growth in the presence of glucose; cell mass estimated from linear dimensions given in BM	1	Makarieva et al. 2005	38	Makarieva et al. 2005
Streptococcus pneumoniae	1	1			2160842	KEGG: spn			2125	KEGG: spn	spn		30	Makarieva et al. 2005		Growing in the presence of various substrstes	glucose; cell mass estimated from linear dimensions in BM	0.25	Makarieva et al. 2005	37	Makarieva et al. 2005
Streptococcus pyogenes	1	1			1852433	KEGG: spy			1693	KEGG: spy	spy		70	Makarieva et al. 2005		Growing in the presence of various substrstes	glucose; cell mass estimated from linear dimensions in BM	0.18	Makarieva et al. 2005	37.5	Makarieva et al. 2005
Streptococcus thermophilus	1	1			1796226	KEGG: stc			1915	KEGG: stc	stc		11	Makarieva et al. 2005		Growing in the presence of various substrstes	glucose; cell mass estimated from linear dimensions in BM	0.26	Makarieva et al. 2005	50	Makarieva et al. 2005
Thioploca araucae	1	1			4810005	KEGG: tig	The value of Thioploca ingrica was used.		3964	KEGG: tig	tig	The value of Thioploca ingrica was used.	15	Makarieva et al. 2005		Growing in the presence of various substrstes	in vivo maximum rate of HS− consumption; presumed reaction is oxidation of HS− to sulfate by nitrate; metabolic rate calculated assuming energy yield of 361 kJ (mol H2S)−1 from the data of Kelly (1991); cell size reported by Schulze & J_rgensen 2001; dry to wet weight ratio 0.24, protein to dry weight of cytoplasm 0.5:1, cytoplasm constitutes 10% of cell volume (Otte et al. 1991)	20000	Makarieva et al. 2005	12	Makarieva et al. 2005
Thiovulum majus	1	1			NA				NA				33	Makarieva et al. 2005		Growing in the presence of various substrstes	growth under optimal conditions in veils with H2S oxidized to sulfate or elemental sulfur; RG calculated assuming mean energy yield of 17 J (mol H2S)−1 (Kelly 1991); cell size reported by Schulze & J_rgensen 2001	3000	Makarieva et al. 2005	20	Makarieva et al. 2005
Vibrio anguillarum	1	1			4052047	KEGG: van			3731	KEGG: van	van		29	Makarieva et al. 2005		Growing in the presence of various substrstes	growth in the presence of glucose; cell mass estimated from dry weight data of Christensen et al. (1980) recalculated for the senescence phase	2.6	Makarieva et al. 2005	10	Makarieva et al. 2005
Vibrio sp. DW1	1	1			5452646	KEGG: vej			4786	KEGG: vej	vej		115	Makarieva et al. 2005		Growing in the presence of various substrstes	respiration, after addition of casamino acids, of viable cells starved for 5 days; cell mass estimated from cell volume data of Kjelleberg et al. (1982)	0.45	Makarieva et al. 2005	26	Makarieva et al. 2005
Zymomonas mobilis	1	1			2056363	KEGG: zmo			1736	KEGG: zmo	zmo		194	Makarieva et al. 2005		Growing in the presence of various substrstes	growth with glucose; cell mass estimated from linear dimensions in BM	0.6	Makarieva et al. 2005	30	Makarieva et al. 2005
