# Supplementary material for: Revisiting the hypothesis of an energetic barrier to genome complexity between eukaryotes and prokaryotes
Source: R Soc Open Sci. 2020 Feb 12;7(2):191859. doi: 10.1098/rsos.191859 (PMC7062059; doi:10.1098/rsos.191859)
Supplement: Dataset S1 [file rsos191859supp1.zip › datasetS1/ML_phylogenetic_tree_LG_G.nwk]

(((((((((acry:0.04424,art:0.07102):0.05207,mlu:0.10286):0.08926,cga:0.15140):0.47809,(((mphl:0.05752,mtu:0.12027):0.03915,nfa:0.09983):0.06504,coa:0.17450):0.05808):0.28590,((((mga:0.65326,mbv:0.52258):0.11407,mcp:0.29150):0.24918,acl:0.31044):0.06160,((((sau:0.01158,sep:0.02952):0.15588,((bce:0.08523,bmq:0.05496):0.04557,((bsu:0.02285,bli:0.02306):0.01410,bpu:0.02605):0.08339):0.03076):0.03478,sure:0.12929):0.05926,((lla:0.10250,((sag:0.03621,spy:0.01522):0.00693,(spn:0.02887,stc:0.03085):0.01484):0.05061):0.07333,((efa:0.00748,ene:0.01343):0.06483,((lbr:0.07151,(paci:0.09304,lpl:0.09744):0.01647):0.02416,lcb:0.13114):0.10671):0.03351):0.12208):0.03599):0.23642):0.06811,(bba:0.53047,fjo:0.54479):0.04693):0.03874,(((((dsa:0.22387,dgg:0.14074):0.11720,dds:0.19459):0.15010,dpr:0.22037):0.18267,((((ter:0.11395,((syn:0.10506,(cyt:0.08341,mar:0.05382):0.02129):0.03368,(anb:0.05382,(mic:0.08399,ana:0.05833):0.01994):0.00945):0.01643):0.03282,oac:0.08452):0.06490,gvi:0.29816):0.09205,syw:0.22845):0.17934):0.03920,(lil:0.42665,(mxa:0.46377,(((aace:0.28016,zmo:0.28540):0.02085,(((mtw:0.16066,((((bme:0.07891,(atf:0.04096,(ret:0.08287,rle:0.02071):0.02511):0.05680):0.03270,aak:0.06472):0.07957,(azc:0.09448,mex:0.11280):0.04473):0.03142,(((bju:0.10396,bra:0.03149):0.03780,nwi:0.07028):0.00866,rpa:0.04492):0.05582):0.02627):0.08811,(pde:0.15515,rsp:0.07830):0.14173):0.04570,(((azl:0.08905,ali:0.00456):0.03282,abs:0.01823):0.08159,rru:0.12918):0.03985):0.04650):0.15307,((xax:0.24872,ftu:0.28937):0.03620,((neu:0.10837,(((((((axy:0.01663,achr:0.00902):0.06481,(teq:0.12919,afa:0.08287):0.02165):0.06996,(aav:0.03474,dac:0.08802):0.09029):0.03734,bge:0.12540):0.06099,(aql:0.12813,(nel:0.00473,((nme:0.00291,ngo:0.00442):0.00146,nsi:0.00439):0.00408):0.11512):0.08689):0.04786,meu:0.09351):0.03274,tbd:0.10578):0.02953):0.07201,((((((acb:0.01529,(aci:0.01698,ajo:0.03794):0.02108):0.06504,mos:0.14785):0.07929,((acx:0.04058,avn:0.01473):0.03752,(pae:0.02917,(pfo:0.04697,ppu:0.02659):0.03191):0.01422):0.04533):0.04985,hel:0.17827):0.04994,(((hin:0.01054,hpr:0.00856):0.10875,((((vpa:0.00000,vej:0.05711):0.00959,(van:0.03145,vag:0.00852):0.02367):0.02575,vch:0.01151):0.08074,((((((enc:0.04676,ent:0.01417):0.00592,kpn:0.00930):0.00477,(eco:0.01014,sty:0.00573):0.00841):0.01836,smaf:0.02397):0.01104,ype:0.02106):0.02851,(pmr:0.00404,pvl:0.01843):0.04789):0.05998):0.02039):0.06724,amc:0.10727):0.08522):0.03505,(lpn:0.24140,((tvi:0.17654,mah:0.10779):0.03373,(blep:0.09273,tig:0.08044):0.04526):0.03618):0.01955):0.02183):0.03327):0.05721):0.06186):0.04353):0.03440):0.04691):0.18143,(hal:0.67240,(pto:0.84033,(sso:0.08524,sula:0.09577):0.65325):0.22602):0.53669):0.07541,((cre:0.18707,cvr:0.54632):0.09523,((ehx:0.38909,(((((acan:0.32056,tet:0.50544):0.19076,(ddi:0.23331,((pfa:0.16518,pkn:0.07334):0.29448,ptm:0.34617):0.08006):0.00603):0.04850,(ehi:0.23997,tva:0.59107):0.10938):0.05918,((lma:0.03899,ldo:0.00503):0.11472,tcr:0.13630):0.25332):0.11409,smin:1.43138):0.02773):0.09668,(pti:0.32058,tps:0.15525):0.20785):0.10780):0.11707);
