# Supplementary material for: Revisiting the hypothesis of an energetic barrier to genome complexity between eukaryotes and prokaryotes
Source: R Soc Open Sci. 2020 Feb 12;7(2):191859. doi: 10.1098/rsos.191859 (PMC7062059; doi:10.1098/rsos.191859)
Supplement: Dataset S1 [file rsos191859supp1.zip › datasetS1/data_eukaryotes.csv]

Genus_Species	Ploidy_level_min	Ploidy_level_max	Ploidy_level_Ref	Ploidy_level_Note	Nuc	Nuc_Num_Ref	Nuc_Ref_Note	NCBI_seeing_Date	Gene	Gene_Num_Ref	NAME	Gene_Ref_Note	qWkg_W_kg	qWkg_Ref	qWkg_Note_Culture_age_stage_or_state	qWkg_Note_Growth_rate_day-1	qWkg_Note_Condition	qWkg_Note_Comments	Mpg_pg	Mpg_Ref	Temp	Temp_Ref
Acanthamoeba castellanii (Hartmanella castellani)	2	25	Yang et al. 2005; Crary 2012		42019824	NCBI: GCF_000313135.1		2018/12/12	14973	KEGG: acan	acan		11.2	Makarieva et al. 2008	Log				1340	Makarieva et al. 2008	20	Makarieva et al. 2008
Acanthamoeba castellanii (Hartmanella castellani)	2	25	Yang et al. 2005; Crary 2012		42019824	NCBI: GCF_000313135.1		2018/12/12	14973	KEGG: acan	acan		28.2	Makarieva et al. 2008	Log				6700	Makarieva et al. 2008	20	Makarieva et al. 2008
Acanthamoeba castellanii (Hartmanella castellani)	2	25	Yang et al. 2005; Crary 2012		42019824	NCBI: GCF_000313135.1		2018/12/12	14973	KEGG: acan	acan		4.8	Makarieva et al. 2008	Log				6700	Makarieva et al. 2008	20	Makarieva et al. 2008
Acanthamoeba castellanii (Hartmanella castellani)	2	25	Yang et al. 2005; Crary 2012		42019824	NCBI: GCF_000313135.1		2018/12/12	14973	KEGG: acan	acan		8.3	Makarieva et al. 2008	Stationary				6700	Makarieva et al. 2008	20	Makarieva et al. 2008
Acanthamoeba castellanii (Hartmanella castellani)	2	25	Yang et al. 2005; Crary 2012		42019824	NCBI: GCF_000313135.1		2018/12/12	14973	KEGG: acan	acan		3.8	Makarieva et al. 2008	Log				6700	Makarieva et al. 2008	20	Makarieva et al. 2008
Acanthamoeba sp.	2	25	Yang et al. 2005; Crary 2012	The value of Acanthamoeba castellanii was used.	42019824	NCBI: GCF_000313135.1	The value of Acanthamoeba castellanii was used.	2018/12/12	14973	KEGG: acan	acan	The value of Acanthamoeba castellanii was used.	5.3	Makarieva et al. 2008					4320	Makarieva et al. 2008	20	Makarieva et al. 2008
Actinosphaerium eichhornii					NA				NA				0.4	Makarieva et al. 2008					14561000	Makarieva et al. 2008	20	Makarieva et al. 2008
Amoeba proteus					NA				NA				1.5	Makarieva et al. 2008	Starved 2 d				936000	Makarieva et al. 2008	20	Makarieva et al. 2008
Amoeba proteus					NA				NA				1	Makarieva et al. 2008	Starved 2-4 d				900000	Makarieva et al. 2008	20	Makarieva et al. 2008
Astasia klebsii					NA				NA				3.5	Makarieva et al. 2008	Log				3800	Makarieva et al. 2008	20	Makarieva et al. 2008
Astasia klebsii					NA				NA				1.8	Makarieva et al. 2008	Stationary				3800	Makarieva et al. 2008	20	Makarieva et al. 2008
Astasia klebsii					NA				NA				1.8	Makarieva et al. 2008	Log				3800	Makarieva et al. 2008	20	Makarieva et al. 2008
Astasia longa					NA				NA				9.4	Makarieva et al. 2008	Synchronized				13500	Makarieva et al. 2008	20	Makarieva et al. 2008
Astasia longa					NA				NA				20	Makarieva et al. 2008					6400	Makarieva et al. 2008	20	Makarieva et al. 2008
Astasia longa					NA				NA				4.4	Makarieva et al. 2008	Log				4800	Makarieva et al. 2008	20	Makarieva et al. 2008
Astasia longa					NA				NA				4.9	Makarieva et al. 2008	Log				6900	Makarieva et al. 2008	20	Makarieva et al. 2008
Astasia longa					NA				NA				3.8	Makarieva et al. 2008	Log				6000	Makarieva et al. 2008	20	Makarieva et al. 2008
Astasia longa					NA				NA				2.9	Makarieva et al. 2008	Synchronized				13500	Makarieva et al. 2008	20	Makarieva et al. 2008
Bresslaua insidiatrix					NA				NA				23.9	Makarieva et al. 2008	Active				26000	Makarieva et al. 2008	20	Makarieva et al. 2008
Bresslaua insidiatrix					NA				NA				21.7	Makarieva et al. 2008	Cysts				17000	Makarieva et al. 2008	20	Makarieva et al. 2008
Chaos chaos					NA				NA				1.3	Makarieva et al. 2008	1 day starvation				73870000	Makarieva et al. 2008	20	Makarieva et al. 2008
Chaos chaos					NA				NA				1.7	Makarieva et al. 2008	4-5 days starvation				50000000	Makarieva et al. 2008	20	Makarieva et al. 2008
Chaos chaos					NA				NA				1.3	Makarieva et al. 2008					9644000	Makarieva et al. 2008	20	Makarieva et al. 2008
Chaos chaos					NA				NA				0.8	Makarieva et al. 2008					50000000	Makarieva et al. 2008	20	Makarieva et al. 2008
Chilomonas paramecium					NA				NA				16	Makarieva et al. 2008	48 hr				2260	Makarieva et al. 2008	20	Makarieva et al. 2008
Chilomonas paramecium					NA				NA				84	Makarieva et al. 2008	Log				1840	Makarieva et al. 2008	20	Makarieva et al. 2008
Chilomonas paramecium					NA				NA				61	Makarieva et al. 2008					2260	Makarieva et al. 2008	20	Makarieva et al. 2008
Coleps hirtus					NA				NA				4.2	Makarieva et al. 2008	24 hr starvation				91000	Makarieva et al. 2008	20	Makarieva et al. 2008
Colpidium campylum					NA				NA				10.8	Makarieva et al. 2008	48 hr				54400	Makarieva et al. 2008	20	Makarieva et al. 2008
Crithidia fasciculata (Strigomonas fasciculata)					NA				NA				7.8	Makarieva et al. 2008					2078	Makarieva et al. 2008	20	Makarieva et al. 2008
Crithidia fasciculata (Strigomonas fasciculata)					NA				NA				8	Makarieva et al. 2008	Log				2078	Makarieva et al. 2008	20	Makarieva et al. 2008
Crithidia fasciculata (Strigomonas fasciculata)					NA				NA				7.3	Makarieva et al. 2008	44-48 hr				2078	Makarieva et al. 2008	20	Makarieva et al. 2008
Crithidia oncopelti (Strigomonas oncopelti)					NA				NA				10	Makarieva et al. 2008					30	Makarieva et al. 2008	30	Makarieva et al. 2008
Dictyostelium discoideum (Dictyostelium discodeum)	1	2	Katz and Sussman 1972		34204973	NCBI: GCF_000004695.1		2018/12/12	13289	KEGG: ddi	ddi		4.9	Makarieva et al. 2008	Amoebaform				840	Makarieva et al. 2008	20	Makarieva et al. 2008
Dictyostelium discoideum (Dictyostelium discodeum)	1	2	Katz and Sussman 1972		34204973	NCBI: GCF_000004695.1		2018/12/12	13289	KEGG: ddi	ddi		7.6	Makarieva et al. 2008	Migration				980	Makarieva et al. 2008	20	Makarieva et al. 2008
Dictyostelium discoideum (Dictyostelium discodeum)	1	2	Katz and Sussman 1972		34204973	NCBI: GCF_000004695.1		2018/12/12	13289	KEGG: ddi	ddi		7.7	Makarieva et al. 2008	Beginning of cumulation				580	Makarieva et al. 2008	20	Makarieva et al. 2008
Dictyostelium discoideum (Dictyostelium discodeum)	1	2	Katz and Sussman 1972		34204973	NCBI: GCF_000004695.1		2018/12/12	13289	KEGG: ddi	ddi		9.5	Makarieva et al. 2008	Amoeba form				490	Makarieva et al. 2008	20	Makarieva et al. 2008
Dictyostelium discoideum (Dictyostelium discodeum)	1	2	Katz and Sussman 1972		34204973	NCBI: GCF_000004695.1		2018/12/12	13289	KEGG: ddi	ddi		6.9	Makarieva et al. 2008	Amoeba migration				390	Makarieva et al. 2008	20	Makarieva et al. 2008
Dictyostelium discoideum (Dictyostelium discodeum)	1	2	Katz and Sussman 1972		34204973	NCBI: GCF_000004695.1		2018/12/12	13289	KEGG: ddi	ddi		7.6	Makarieva et al. 2008	Precumilation				310	Makarieva et al. 2008	20	Makarieva et al. 2008
Eimeria acervulina	1	2	Rollinson 1997		NA				NA				2	Makarieva et al. 2008	Sporulation				2640	Makarieva et al. 2008	20	Makarieva et al. 2008
Eimeria stiedae					NA				NA				2.5	Makarieva et al. 2008	Sporulation				7980	Makarieva et al. 2008	20	Makarieva et al. 2008
Eimeria tenella	1	2	Rollinson 1997; Blake et al. 2015		NA				NA				7.2	Makarieva et al. 2008	Non-sporulating oocysts				5010	Makarieva et al. 2008	20	Makarieva et al. 2008
Eimeria tenella	1	2	Rollinson 1997; Blake et al. 2015		NA				NA				2.3	Makarieva et al. 2008	Sporulation				5440	Makarieva et al. 2008	20	Makarieva et al. 2008
Endotrypanum schaudinni					NA				NA				0.93	Makarieva et al. 2008	Log				114	Makarieva et al. 2008	20	Makarieva et al. 2008
Endotrypanum schaudinni					NA				NA				0.84	Makarieva et al. 2008	Log				114	Makarieva et al. 2008	20	Makarieva et al. 2008
Endotrypanum schaudinni					NA				NA				1	Makarieva et al. 2008	Log				114	Makarieva et al. 2008	20	Makarieva et al. 2008
Endotrypanum schaudinni					NA				NA				0.88	Makarieva et al. 2008	Log				114	Makarieva et al. 2008	20	Makarieva et al. 2008
Entamoeba histolytica (Entamoeba hystolitica)	1	4	Willhoeft and Tannich 1999		20835395	NCBI: GCF_000208925.1		2018/12/12	8162	KEGG: ehi	ehi		0.7	Makarieva et al. 2008					8600	Makarieva et al. 2008	20	Makarieva et al. 2008
Entamoeba histolytica (Entamoeba hystolitica)	1	4	Willhoeft and Tannich 1999		20835395	NCBI: GCF_000208925.1		2018/12/12	8162	KEGG: ehi	ehi		0.4	Makarieva et al. 2008					8600	Makarieva et al. 2008	20	Makarieva et al. 2008
Entamoeba histolytica (Entamoeba hystolitica)	1	4	Willhoeft and Tannich 1999		20835395	NCBI: GCF_000208925.1		2018/12/12	8162	KEGG: ehi	ehi		1.3	Makarieva et al. 2008					13900	Makarieva et al. 2008	20	Makarieva et al. 2008
Frontonia leucas					NA				NA				0.4	Makarieva et al. 2008					745000	Makarieva et al. 2008	20	Makarieva et al. 2008
Leishmania brasiliensis	2	2	Dubessay et al. 2001; Romano et al. 2014		32855089	KEGG: lma	The value of Leishmania major was used.		8316	KEGG: lma	lma	The value of Leishmania major was used.	33	Makarieva et al. 2008	Log				13	Makarieva et al. 2008	20	Makarieva et al. 2008
Leishmania brasiliensis	2	2	Dubessay et al. 2001; Romano et al. 2014		32855089	KEGG: lma	The value of Leishmania major was used.		8316	KEGG: lma	lma	The value of Leishmania major was used.	33	Makarieva et al. 2008	Log				13	Makarieva et al. 2008	20	Makarieva et al. 2008
Leishmania brasiliensis	2	2	Dubessay et al. 2001; Romano et al. 2014		32855089	KEGG: lma	The value of Leishmania major was used.		8316	KEGG: lma	lma	The value of Leishmania major was used.	22	Makarieva et al. 2008	Log				8	Makarieva et al. 2008	20	Makarieva et al. 2008
Leishmania brasiliensis	2	2	Dubessay et al. 2001; Romano et al. 2014		32855089	KEGG: lma	The value of Leishmania major was used.		8316	KEGG: lma	lma	The value of Leishmania major was used.	59	Makarieva et al. 2008	Log				13	Makarieva et al. 2008	20	Makarieva et al. 2008
Leishmania brasiliensis	2	2	Dubessay et al. 2001; Romano et al. 2014		32855089	KEGG: lma	The value of Leishmania major was used.		8316	KEGG: lma	lma	The value of Leishmania major was used.	22	Makarieva et al. 2008	Log				7	Makarieva et al. 2008	20	Makarieva et al. 2008
Leishmania brasiliensis	2	2	Dubessay et al. 2001; Romano et al. 2014		32855089	KEGG: lma	The value of Leishmania major was used.		8316	KEGG: lma	lma	The value of Leishmania major was used.	20	Makarieva et al. 2008	Log				9	Makarieva et al. 2008	20	Makarieva et al. 2008
Leishmania brasiliensis	2	2	Dubessay et al. 2001; Romano et al. 2014		32855089	KEGG: lma	The value of Leishmania major was used.		8316	KEGG: lma	lma	The value of Leishmania major was used.	28	Makarieva et al. 2008	Log				8	Makarieva et al. 2008	20	Makarieva et al. 2008
Leishmania donovani	2	2	Dubessay et al. 2001; Romano et al. 2014		32444968	KEGG: ldo			8032	KEGG: ldo	ldo		12	Makarieva et al. 2008					18	Makarieva et al. 2008	20	Makarieva et al. 2008
Leishmania donovani	2	2	Dubessay et al. 2001; Romano et al. 2014		32444968	KEGG: ldo			8032	KEGG: ldo	ldo		17	Makarieva et al. 2008	3 days				18	Makarieva et al. 2008	20	Makarieva et al. 2008
Leishmania donovani	2	2	Dubessay et al. 2001; Romano et al. 2014		32444968	KEGG: ldo			8032	KEGG: ldo	ldo		9.3	Makarieva et al. 2008	6 days				18	Makarieva et al. 2008	20	Makarieva et al. 2008
Leishmania donovani	2	2	Dubessay et al. 2001; Romano et al. 2014		32444968	KEGG: ldo			8032	KEGG: ldo	ldo		77	Makarieva et al. 2008	3 days				18	Makarieva et al. 2008	20	Makarieva et al. 2008
Leishmania enrietti	2	2	Dubessay et al. 2001; Romano et al. 2014		32855089	KEGG: lma	The value of Leishmania major was used.		8316	KEGG: lma	lma	The value of Leishmania major was used.	7	Makarieva et al. 2008	Log				12	Makarieva et al. 2008	20	Makarieva et al. 2008
Leishmania enrietti	2	2	Dubessay et al. 2001; Romano et al. 2014		32855089	KEGG: lma	The value of Leishmania major was used.		8316	KEGG: lma	lma	The value of Leishmania major was used.	7.9	Makarieva et al. 2008	Log				12	Makarieva et al. 2008	20	Makarieva et al. 2008
Leishmania enrietti	2	2	Dubessay et al. 2001; Romano et al. 2014		32855089	KEGG: lma	The value of Leishmania major was used.		8316	KEGG: lma	lma	The value of Leishmania major was used.	10	Makarieva et al. 2008					12	Makarieva et al. 2008	20	Makarieva et al. 2008
Mayorella palestinensis					NA				NA				3.7	Makarieva et al. 2008	1 day starvation				8300	Makarieva et al. 2008	20	Makarieva et al. 2008
Noctiluca miliaris					NA				NA				1.4	Makarieva et al. 2008					223986000	Makarieva et al. 2008	20	Makarieva et al. 2008
Paramecium aurelia	2	4	Fokin et al. 2001		72094543	NCBI: GCF_000165425.1	The value of Paramecium tetraurelia was used.	2018/12/12	40043	KEGG: ptm	ptm	The value of Paramecium tetraurelia was used.	34.9	Makarieva et al. 2008	10 days				105000	Makarieva et al. 2008	20	Makarieva et al. 2008
Paramecium aurelia	2	4	Fokin et al. 2001		72094543	NCBI: GCF_000165425.1	The value of Paramecium tetraurelia was used.	2018/12/12	40043	KEGG: ptm	ptm	The value of Paramecium tetraurelia was used.	34.2	Makarieva et al. 2008	5-7 days				127000	Makarieva et al. 2008	20	Makarieva et al. 2008
Paramecium aurelia	2	4	Fokin et al. 2001		72094543	NCBI: GCF_000165425.1	The value of Paramecium tetraurelia was used.	2018/12/12	40043	KEGG: ptm	ptm	The value of Paramecium tetraurelia was used.	2.9	Makarieva et al. 2008	2 days starvation				160000	Makarieva et al. 2008	20	Makarieva et al. 2008
Paramecium aurelia	2	4	Fokin et al. 2001		72094543	NCBI: GCF_000165425.1	The value of Paramecium tetraurelia was used.	2018/12/12	40043	KEGG: ptm	ptm	The value of Paramecium tetraurelia was used.	9.6	Makarieva et al. 2008	2 days starvation				157000	Makarieva et al. 2008	20	Makarieva et al. 2008
Paramecium calkinsi	2	4	Fokin et al. 2001		72094543	NCBI: GCF_000165425.1	The value of Paramecium tetraurelia was used.	2018/12/12	40043	KEGG: ptm	ptm	The value of Paramecium tetraurelia was used.	10	Makarieva et al. 2008	Capable of copulation				157000	Makarieva et al. 2008	20	Makarieva et al. 2008
Paramecium calkinsi	2	4	Fokin et al. 2001		72094543	NCBI: GCF_000165425.1	The value of Paramecium tetraurelia was used.	2018/12/12	40043	KEGG: ptm	ptm	The value of Paramecium tetraurelia was used.	6	Makarieva et al. 2008	Incapable of copulation				157000	Makarieva et al. 2008	20	Makarieva et al. 2008
Paramecium calkinsi	2	4	Fokin et al. 2001		72094543	NCBI: GCF_000165425.1	The value of Paramecium tetraurelia was used.	2018/12/12	40043	KEGG: ptm	ptm	The value of Paramecium tetraurelia was used.	10.5	Makarieva et al. 2008	Basal level				157000	Makarieva et al. 2008	20	Makarieva et al. 2008
Paramecium calkinsi	2	4	Fokin et al. 2001		72094543	NCBI: GCF_000165425.1	The value of Paramecium tetraurelia was used.	2018/12/12	40043	KEGG: ptm	ptm	The value of Paramecium tetraurelia was used.	3.4	Makarieva et al. 2008					157000	Makarieva et al. 2008	20	Makarieva et al. 2008
Paramecium caudatum	2	8	Fokin et al. 2001		72094543	NCBI: GCF_000165425.1	The value of Paramecium tetraurelia was used.	2018/12/12	40043	KEGG: ptm	ptm	The value of Paramecium tetraurelia was used.	0.8	Makarieva et al. 2008	Saturated				526000	Makarieva et al. 2008	20	Makarieva et al. 2008
Paramecium caudatum	2	8	Fokin et al. 2001		72094543	NCBI: GCF_000165425.1	The value of Paramecium tetraurelia was used.	2018/12/12	40043	KEGG: ptm	ptm	The value of Paramecium tetraurelia was used.	0.2	Makarieva et al. 2008	2 days starvation				526000	Makarieva et al. 2008	20	Makarieva et al. 2008
Paramecium caudatum	2	8	Fokin et al. 2001		72094543	NCBI: GCF_000165425.1	The value of Paramecium tetraurelia was used.	2018/12/12	40043	KEGG: ptm	ptm	The value of Paramecium tetraurelia was used.	30.3	Makarieva et al. 2008					501000	Makarieva et al. 2008	20	Makarieva et al. 2008
Paramecium caudatum	2	8	Fokin et al. 2001		72094543	NCBI: GCF_000165425.1	The value of Paramecium tetraurelia was used.	2018/12/12	40043	KEGG: ptm	ptm	The value of Paramecium tetraurelia was used.	17.7	Makarieva et al. 2008	10 days				668000	Makarieva et al. 2008	20	Makarieva et al. 2008
Paramecium caudatum	2	8	Fokin et al. 2001		72094543	NCBI: GCF_000165425.1	The value of Paramecium tetraurelia was used.	2018/12/12	40043	KEGG: ptm	ptm	The value of Paramecium tetraurelia was used.	4.5	Makarieva et al. 2008					526000	Makarieva et al. 2008	20	Makarieva et al. 2008
Paramecium caudatum	2	8	Fokin et al. 2001		72094543	NCBI: GCF_000165425.1	The value of Paramecium tetraurelia was used.	2018/12/12	40043	KEGG: ptm	ptm	The value of Paramecium tetraurelia was used.	25.4	Makarieva et al. 2008	5 days				618000	Makarieva et al. 2008	20	Makarieva et al. 2008
Paramecium caudatum	2	8	Fokin et al. 2001		72094543	NCBI: GCF_000165425.1	The value of Paramecium tetraurelia was used.	2018/12/12	40043	KEGG: ptm	ptm	The value of Paramecium tetraurelia was used.	22.1	Makarieva et al. 2008	15 days				618000	Makarieva et al. 2008	20	Makarieva et al. 2008
Paramecium caudatum	2	8	Fokin et al. 2001		72094543	NCBI: GCF_000165425.1	The value of Paramecium tetraurelia was used.	2018/12/12	40043	KEGG: ptm	ptm	The value of Paramecium tetraurelia was used.	15.5	Makarieva et al. 2008	19 days				618000	Makarieva et al. 2008	20	Makarieva et al. 2008
Paramecium caudatum	2	8	Fokin et al. 2001		72094543	NCBI: GCF_000165425.1	The value of Paramecium tetraurelia was used.	2018/12/12	40043	KEGG: ptm	ptm	The value of Paramecium tetraurelia was used.	4.2	Makarieva et al. 2008					526000	Makarieva et al. 2008	20	Makarieva et al. 2008
Paramecium caudatum	2	8	Fokin et al. 2001		72094543	NCBI: GCF_000165425.1	The value of Paramecium tetraurelia was used.	2018/12/12	40043	KEGG: ptm	ptm	The value of Paramecium tetraurelia was used.	3.2	Makarieva et al. 2008					530000	Makarieva et al. 2008	20	Makarieva et al. 2008
Paramecium multimicronucleatum	2	8	Fokin et al. 2001		72094543	NCBI: GCF_000165425.1	The value of Paramecium tetraurelia was used.	2018/12/12	40043	KEGG: ptm	ptm	The value of Paramecium tetraurelia was used.	5.3	Makarieva et al. 2008					685000	Makarieva et al. 2008	20	Makarieva et al. 2008
Pelomyxa carolinensis					NA				NA				1.1	Makarieva et al. 2008	3 days starvation				36730000	Makarieva et al. 2008	20	Makarieva et al. 2008
Pelomyxa carolinensis					NA				NA				1	Makarieva et al. 2008					35400000	Makarieva et al. 2008	20	Makarieva et al. 2008
Pelomyxa carolinensis					NA				NA				1	Makarieva et al. 2008					32830000	Makarieva et al. 2008	20	Makarieva et al. 2008
Pelomyxa carolinensis					NA				NA				1.1	Makarieva et al. 2008					32010000	Makarieva et al. 2008	20	Makarieva et al. 2008
Pelomyxa carolinensis					NA				NA				0.9	Makarieva et al. 2008					36060000	Makarieva et al. 2008	20	Makarieva et al. 2008
Pelomyxa carolinensis					NA				NA				0.5	Makarieva et al. 2008					49708000	Makarieva et al. 2008	20	Makarieva et al. 2008
Pelomyxa carolinensis					NA				NA				0.9	Makarieva et al. 2008	Young				49708000	Makarieva et al. 2008	20	Makarieva et al. 2008
Pelomyxa palustris					NA				NA				0.7	Makarieva et al. 2008					90000000	Makarieva et al. 2008	20	Makarieva et al. 2008
Plasmodium cathemerium	1	2	Gerald et al. 2011		23304555	KEGG: pfa	The value of Plasmodium falciparum was used.		5358	KEGG: pfa	pfa	The value of Plasmodium falciparum was used.	1.8	Makarieva et al. 2008	Intact blood, 1/4 growth				54	Makarieva et al. 2008	20	Makarieva et al. 2008
Plasmodium cathemerium	1	2	Gerald et al. 2011		23304555	KEGG: pfa	The value of Plasmodium falciparum was used.		5358	KEGG: pfa	pfa	The value of Plasmodium falciparum was used.	3.2	Makarieva et al. 2008	Intact blood, 3/4 growth				89	Makarieva et al. 2008	20	Makarieva et al. 2008
Plasmodium gallinaceum	1	2	Gerald et al. 2011		23304555	KEGG: pfa	The value of Plasmodium falciparum was used.		5358	KEGG: pfa	pfa	The value of Plasmodium falciparum was used.	1.3	Makarieva et al. 2008	Erythrocytes extracted from blood				71	Makarieva et al. 2008	20	Makarieva et al. 2008
Plasmodium gallinaceum	1	2	Gerald et al. 2011		23304555	KEGG: pfa	The value of Plasmodium falciparum was used.		5358	KEGG: pfa	pfa	The value of Plasmodium falciparum was used.	1.1	Makarieva et al. 2008	Erythrocytes extracted from blood, 3 days after infection				71	Makarieva et al. 2008	20	Makarieva et al. 2008
Plasmodium gallinaceum	1	2	Gerald et al. 2011		23304555	KEGG: pfa	The value of Plasmodium falciparum was used.		5358	KEGG: pfa	pfa	The value of Plasmodium falciparum was used.	0.8	Makarieva et al. 2008	Erythrocytes extracted from blood, 58 % infected erythrocytes				71	Makarieva et al. 2008	20	Makarieva et al. 2008
Plasmodium gallinaceum	1	2	Gerald et al. 2011		23304555	KEGG: pfa	The value of Plasmodium falciparum was used.		5358	KEGG: pfa	pfa	The value of Plasmodium falciparum was used.	2.4	Makarieva et al. 2008	Erythrocytes extracted from blood, 96 % infected erythrocytes				71	Makarieva et al. 2008	20	Makarieva et al. 2008
Plasmodium knowlesi	1	2	Gerald et al. 2011		23462187	KEGG: pkn		2018/12/12	5102	KEGG: pkn	pkn		28.8	Makarieva et al. 2008	Erythrocytes extracted from blood, 7-12 % infected erythrocytes				59	Makarieva et al. 2008	20	Makarieva et al. 2008
Plasmodium knowlesi	1	2	Gerald et al. 2011		23462187	KEGG: pkn		2018/12/12	5102	KEGG: pkn	pkn		0.9	Makarieva et al. 2008					59	Makarieva et al. 2008	20	Makarieva et al. 2008
Plasmodium knowlesi	1	2	Gerald et al. 2011		23462187	KEGG: pkn		2018/12/12	5102	KEGG: pkn	pkn		1.5	Makarieva et al. 2008	Erythrocytes extracted from blood, 35 % infected erythrocytes				37	Makarieva et al. 2008	20	Makarieva et al. 2008
Pleuromonas jaculans					NA				NA				12	Makarieva et al. 2008	starved				25	Makarieva et al. 2008	20	Makarieva et al. 2008
Podophrya fixa					NA				NA				0.52	Makarieva et al. 2008	starved 96 hr				14900	Makarieva et al. 2008	20	Makarieva et al. 2008
Schizotrypanum verpertilionis					NA				NA				2.1	Makarieva et al. 2008	Log				108	Makarieva et al. 2008	20	Makarieva et al. 2008
Spirostoma minus					NA				NA				3.4	Makarieva et al. 2008	starved				500000	Makarieva et al. 2008	20	Makarieva et al. 2008
Spirostomum ambiguum					NA				NA				5.9	Makarieva et al. 2008					12000000	Makarieva et al. 2008	20	Makarieva et al. 2008
Spirostomum intermedium					NA				NA				2.1	Makarieva et al. 2008	6 days				1342000	Makarieva et al. 2008	20	Makarieva et al. 2008
Spirostomum intermedium					NA				NA				1.2	Makarieva et al. 2008	113 days				229000	Makarieva et al. 2008	20	Makarieva et al. 2008
Spirostomum teres					NA				NA				0.5	Makarieva et al. 2008					423000	Makarieva et al. 2008	20	Makarieva et al. 2008
Stentor coeruleus					NA				NA				13.1	Makarieva et al. 2008	3-5 days starvation				680000	Makarieva et al. 2008	20	Makarieva et al. 2008
Stentor coeruleus					NA				NA				1.8	Makarieva et al. 2008	Before division				1100000	Makarieva et al. 2008	20	Makarieva et al. 2008
Stentor coeruleus					NA				NA				1.9	Makarieva et al. 2008	3 days after division				680000	Makarieva et al. 2008	20	Makarieva et al. 2008
Tetrahymena geleii (pyriformis)	2	2	Gorovsky 1973		103014375	NCBI: GCF_000189635.1	The value of Tetrahymena thermophila was used.	2018/12/12	27041	KEGG: tet	tet	The value of Tetrahymena thermophila was used.	12.3	Makarieva et al. 2008	Log				35000	Makarieva et al. 2008	20	Makarieva et al. 2008
Tetrahymena geleii (pyriformis)	2	2	Gorovsky 1973		103014375	NCBI: GCF_000189635.1	The value of Tetrahymena thermophila was used.	2018/12/12	27041	KEGG: tet	tet	The value of Tetrahymena thermophila was used.	7.8	Makarieva et al. 2008	Stationary				53000	Makarieva et al. 2008	20	Makarieva et al. 2008
Tetrahymena geleii (pyriformis)	2	2	Gorovsky 1973		103014375	NCBI: GCF_000189635.1	The value of Tetrahymena thermophila was used.	2018/12/12	27041	KEGG: tet	tet	The value of Tetrahymena thermophila was used.	45	Makarieva et al. 2008	3 days				24000	Makarieva et al. 2008	20	Makarieva et al. 2008
Tetrahymena geleii (pyriformis)	2	2	Gorovsky 1973		103014375	NCBI: GCF_000189635.1	The value of Tetrahymena thermophila was used.	2018/12/12	27041	KEGG: tet	tet	The value of Tetrahymena thermophila was used.	29.9	Makarieva et al. 2008	6-7 days				24000	Makarieva et al. 2008	20	Makarieva et al. 2008
Tetrahymena geleii (pyriformis)	2	2	Gorovsky 1973		103014375	NCBI: GCF_000189635.1	The value of Tetrahymena thermophila was used.	2018/12/12	27041	KEGG: tet	tet	The value of Tetrahymena thermophila was used.	6.8	Makarieva et al. 2008	Log				22000	Makarieva et al. 2008	20	Makarieva et al. 2008
Tetrahymena geleii (pyriformis)	2	2	Gorovsky 1973		103014375	NCBI: GCF_000189635.1	The value of Tetrahymena thermophila was used.	2018/12/12	27041	KEGG: tet	tet	The value of Tetrahymena thermophila was used.	5.9	Makarieva et al. 2008	3.5 days				22000	Makarieva et al. 2008	20	Makarieva et al. 2008
Tetrahymena geleii (pyriformis)	2	2	Gorovsky 1973		103014375	NCBI: GCF_000189635.1	The value of Tetrahymena thermophila was used.	2018/12/12	27041	KEGG: tet	tet	The value of Tetrahymena thermophila was used.	15	Makarieva et al. 2008	48 hr				22000	Makarieva et al. 2008	20	Makarieva et al. 2008
Tetrahymena geleii (pyriformis)	2	2	Gorovsky 1973		103014375	NCBI: GCF_000189635.1	The value of Tetrahymena thermophila was used.	2018/12/12	27041	KEGG: tet	tet	The value of Tetrahymena thermophila was used.	15.8	Makarieva et al. 2008	6-10 days				22000	Makarieva et al. 2008	20	Makarieva et al. 2008
Tetrahymena geleii (pyriformis)	2	2	Gorovsky 1973		103014375	NCBI: GCF_000189635.1	The value of Tetrahymena thermophila was used.	2018/12/12	27041	KEGG: tet	tet	The value of Tetrahymena thermophila was used.	6.1	Makarieva et al. 2008	20 days				22000	Makarieva et al. 2008	20	Makarieva et al. 2008
Tetrahymena pyriformis	2	2	Gorovsky 1973		103014375	NCBI: GCF_000189635.1	The value of Tetrahymena thermophila was used.	2018/12/12	27041	KEGG: tet	tet	The value of Tetrahymena thermophila was used.	24.2	Makarieva et al. 2008	6 days				22000	Makarieva et al. 2008	20	Makarieva et al. 2008
Tetrahymena pyriformis	2	2	Gorovsky 1973		103014375	NCBI: GCF_000189635.1	The value of Tetrahymena thermophila was used.	2018/12/12	27041	KEGG: tet	tet	The value of Tetrahymena thermophila was used.	20.9	Makarieva et al. 2008	6 days				22000	Makarieva et al. 2008	20	Makarieva et al. 2008
Tetrahymena pyriformis	2	2	Gorovsky 1973		103014375	NCBI: GCF_000189635.1	The value of Tetrahymena thermophila was used.	2018/12/12	27041	KEGG: tet	tet	The value of Tetrahymena thermophila was used.	9.9	Makarieva et al. 2008	4 days				22000	Makarieva et al. 2008	20	Makarieva et al. 2008
Tetrahymena pyriformis	2	2	Gorovsky 1973		103014375	NCBI: GCF_000189635.1	The value of Tetrahymena thermophila was used.	2018/12/12	27041	KEGG: tet	tet	The value of Tetrahymena thermophila was used.	7.9	Makarieva et al. 2008	17 hr starvation				22000	Makarieva et al. 2008	20	Makarieva et al. 2008
Tetrahymena pyriformis	2	2	Gorovsky 1973		103014375	NCBI: GCF_000189635.1	The value of Tetrahymena thermophila was used.	2018/12/12	27041	KEGG: tet	tet	The value of Tetrahymena thermophila was used.	13.4	Makarieva et al. 2008	3 days				22000	Makarieva et al. 2008	20	Makarieva et al. 2008
Tetrahymena pyriformis	2	2	Gorovsky 1973		103014375	NCBI: GCF_000189635.1	The value of Tetrahymena thermophila was used.	2018/12/12	27041	KEGG: tet	tet	The value of Tetrahymena thermophila was used.	13.8	Makarieva et al. 2008	Log				17000	Makarieva et al. 2008	20	Makarieva et al. 2008
Tetrahymena pyriformis	2	2	Gorovsky 1973		103014375	NCBI: GCF_000189635.1	The value of Tetrahymena thermophila was used.	2018/12/12	27041	KEGG: tet	tet	The value of Tetrahymena thermophila was used.	6.1	Makarieva et al. 2008	Synchronized				49000	Makarieva et al. 2008	20	Makarieva et al. 2008
Tetrahymena pyriformis	2	2	Gorovsky 1973		103014375	NCBI: GCF_000189635.1	The value of Tetrahymena thermophila was used.	2018/12/12	27041	KEGG: tet	tet	The value of Tetrahymena thermophila was used.	11.4	Makarieva et al. 2008	3-7 days				33000	Makarieva et al. 2008	20	Makarieva et al. 2008
Tetrahymena pyriformis	2	2	Gorovsky 1973		103014375	NCBI: GCF_000189635.1	The value of Tetrahymena thermophila was used.	2018/12/12	27041	KEGG: tet	tet	The value of Tetrahymena thermophila was used.	7.4	Makarieva et al. 2008					22000	Makarieva et al. 2008	20	Makarieva et al. 2008
Tetrahymena pyriformis	2	2	Gorovsky 1973		103014375	NCBI: GCF_000189635.1	The value of Tetrahymena thermophila was used.	2018/12/12	27041	KEGG: tet	tet	The value of Tetrahymena thermophila was used.	16.3	Makarieva et al. 2008	5-10 days, saturated				22000	Makarieva et al. 2008	20	Makarieva et al. 2008
Tetrahymena pyriformis	2	2	Gorovsky 1973		103014375	NCBI: GCF_000189635.1	The value of Tetrahymena thermophila was used.	2018/12/12	27041	KEGG: tet	tet	The value of Tetrahymena thermophila was used.	13.5	Makarieva et al. 2008	24 hr starvation				22000	Makarieva et al. 2008	20	Makarieva et al. 2008
Tetrahymena pyriformis	2	2	Gorovsky 1973		103014375	NCBI: GCF_000189635.1	The value of Tetrahymena thermophila was used.	2018/12/12	27041	KEGG: tet	tet	The value of Tetrahymena thermophila was used.	6.4	Makarieva et al. 2008	1-2 hr starvation				22000	Makarieva et al. 2008	20	Makarieva et al. 2008
Tetrahymena pyriformis	2	2	Gorovsky 1973		103014375	NCBI: GCF_000189635.1	The value of Tetrahymena thermophila was used.	2018/12/12	27041	KEGG: tet	tet	The value of Tetrahymena thermophila was used.	12.2	Makarieva et al. 2008	5-6 days				22000	Makarieva et al. 2008	20	Makarieva et al. 2008
Tetrahymena pyriformis	2	2	Gorovsky 1973		103014375	NCBI: GCF_000189635.1	The value of Tetrahymena thermophila was used.	2018/12/12	27041	KEGG: tet	tet	The value of Tetrahymena thermophila was used.	94.2	Makarieva et al. 2008					11000	Makarieva et al. 2008	20	Makarieva et al. 2008
Tetrahymena pyriformis	2	2	Gorovsky 1973		103014375	NCBI: GCF_000189635.1	The value of Tetrahymena thermophila was used.	2018/12/12	27041	KEGG: tet	tet	The value of Tetrahymena thermophila was used.	10.2	Makarieva et al. 2008	5-6 days				22000	Makarieva et al. 2008	20	Makarieva et al. 2008
Tracheloraphis sp.					NA				NA				16	Makarieva et al. 2008	24 hr after collection				340000	Makarieva et al. 2008	20	Makarieva et al. 2008
Trichomonas foetus (Tritrichomonas foetus)	2	2	Xu et al. 1998; Daniels et al. 2010		176420065	NCBI: GCF_000002825.2	The value of Trichomonas vaginalis was used.	2018/12/12	59679	KEGG: tva	tva	The value of Trichomonas vaginalis was used.	3.6	Makarieva et al. 2008	48 hr				670	Makarieva et al. 2008	20	Makarieva et al. 2008
Trichomonas foetus (Tritrichomonas foetus)	2	2	Xu et al. 1998; Daniels et al. 2010		176420065	NCBI: GCF_000002825.2	The value of Trichomonas vaginalis was used.	2018/12/12	59679	KEGG: tva	tva	The value of Trichomonas vaginalis was used.	2.7	Makarieva et al. 2008	48 hr				580	Makarieva et al. 2008	20	Makarieva et al. 2008
Trichomonas foetus (Tritrichomonas foetus)	2	2	Xu et al. 1998; Daniels et al. 2010		176420065	NCBI: GCF_000002825.2	The value of Trichomonas vaginalis was used.	2018/12/12	59679	KEGG: tva	tva	The value of Trichomonas vaginalis was used.	4.5	Makarieva et al. 2008	24 hr				580	Makarieva et al. 2008	20	Makarieva et al. 2008
Trichomonas batrachorum	1	1	Drmota and Kral 1997		176420065	NCBI: GCF_000002825.2	The value of Trichomonas vaginalis was used.	2018/12/12	59679	KEGG: tva	tva	The value of Trichomonas vaginalis was used.	1.9	Makarieva et al. 2008	48 hr				560	Makarieva et al. 2008	20	Makarieva et al. 2008
Trichomonas nasai	2	2	Gorovsky 1973	The values of T. foetus were used.	176420065	NCBI: GCF_000002825.2	The value of Trichomonas vaginalis was used.	2018/12/12	59679	KEGG: tva	tva	The value of Trichomonas vaginalis was used.	8.1	Makarieva et al. 2008	48 hr				210	Makarieva et al. 2008	20	Makarieva et al. 2008
Trichomonas vaginalis	2	2	Yuh et al. 1997		176420065	NCBI: GCF_000002825.2		2018/12/12	59679	KEGG: tva	tva		1.7	Makarieva et al. 2008	24-48 hr				690	Makarieva et al. 2008	20	Makarieva et al. 2008
Trichomonas vaginalis	2	2	Yuh et al. 1997		176420065	NCBI: GCF_000002825.2		2018/12/12	59679	KEGG: tva	tva		1	Makarieva et al. 2008	48 hr				870	Makarieva et al. 2008	20	Makarieva et al. 2008
Trichosphaerium sieboldi					NA				NA				4	Makarieva et al. 2008	starved 24 hr				100	Makarieva et al. 2008	20	Makarieva et al. 2008
Trypanosoma cruzi (Schizotrypanum cruzi)	2	2	Gibson and Miles 1986; Reis-Cunha et al. 2015		89937456	NCBI: GCF_000209065.1		2018/12/12	19602	KEGG: tcr	tcr		1.5	Makarieva et al. 2008	14 days, cultured				107	Makarieva et al. 2008	20	Makarieva et al. 2008
Trypanosoma cruzi (Schizotrypanum cruzi)	2	2	Gibson and Miles 1986; Reis-Cunha et al. 2015		89937456	NCBI: GCF_000209065.1		2018/12/12	19602	KEGG: tcr	tcr		4	Makarieva et al. 2008	cultured				82	Makarieva et al. 2008	20	Makarieva et al. 2008
Trypanosoma cruzi (Schizotrypanum cruzi)	2	2	Gibson and Miles 1986; Reis-Cunha et al. 2015		89937456	NCBI: GCF_000209065.1		2018/12/12	19602	KEGG: tcr	tcr		3.3	Makarieva et al. 2008	14 days, cultured				107	Makarieva et al. 2008	20	Makarieva et al. 2008
Trypanosoma cruzi (Schizotrypanum cruzi)	2	2	Gibson and Miles 1986; Reis-Cunha et al. 2015		89937456	NCBI: GCF_000209065.1		2018/12/12	19602	KEGG: tcr	tcr		1.2	Makarieva et al. 2008	Blood form				169	Makarieva et al. 2008	20	Makarieva et al. 2008
Trypanosoma cruzi (Schizotrypanum cruzi)	2	2	Gibson and Miles 1986; Reis-Cunha et al. 2015		89937456	NCBI: GCF_000209065.1		2018/12/12	19602	KEGG: tcr	tcr		2.1	Makarieva et al. 2008	cultured				107	Makarieva et al. 2008	20	Makarieva et al. 2008
Trypanosoma cruzi (Schizotrypanum cruzi)	2	2	Gibson and Miles 1986; Reis-Cunha et al. 2015		89937456	NCBI: GCF_000209065.1		2018/12/12	19602	KEGG: tcr	tcr		2.1	Makarieva et al. 2008	cultured				107	Makarieva et al. 2008	20	Makarieva et al. 2008
Trypanosoma cruzi (Schizotrypanum cruzi)	2	2	Gibson and Miles 1986; Reis-Cunha et al. 2015		89937456	NCBI: GCF_000209065.1		2018/12/12	19602	KEGG: tcr	tcr		2.3	Makarieva et al. 2008	Log, cultured				107	Makarieva et al. 2008	20	Makarieva et al. 2008
Trypanosoma lewisi	2	2	Daniels et al. 2010		89937456	NCBI: GCF_000209065.1	The value of Trypanosoma cruzi was used.	2018/12/12	19602	KEGG: tcr	tcr	The value of Trypanosoma cruzi was used.	0.9	Makarieva et al. 2008	10-12 days				58	Makarieva et al. 2008	20	Makarieva et al. 2008
Trypanosoma lewisi	2	2	Daniels et al. 2010		89937456	NCBI: GCF_000209065.1	The value of Trypanosoma cruzi was used.	2018/12/12	19602	KEGG: tcr	tcr	The value of Trypanosoma cruzi was used.	1.1	Makarieva et al. 2008	8-10 days				58	Makarieva et al. 2008	20	Makarieva et al. 2008
Trypanosoma lewisi	2	2	Daniels et al. 2010		89937456	NCBI: GCF_000209065.1	The value of Trypanosoma cruzi was used.	2018/12/12	19602	KEGG: tcr	tcr	The value of Trypanosoma cruzi was used.	7.1	Makarieva et al. 2008	7-9 days				58	Makarieva et al. 2008	20	Makarieva et al. 2008
Trypanosoma lewisi	2	2	Daniels et al. 2010		89937456	NCBI: GCF_000209065.1	The value of Trypanosoma cruzi was used.	2018/12/12	19602	KEGG: tcr	tcr	The value of Trypanosoma cruzi was used.	15.5	Makarieva et al. 2008	4 days				46	Makarieva et al. 2008	20	Makarieva et al. 2008
Trypanosoma lewisi	2	2	Daniels et al. 2010		89937456	NCBI: GCF_000209065.1	The value of Trypanosoma cruzi was used.	2018/12/12	19602	KEGG: tcr	tcr	The value of Trypanosoma cruzi was used.	20.9	Makarieva et al. 2008	8 days				58	Makarieva et al. 2008	20	Makarieva et al. 2008
Trypanosoma lewisi	2	2	Daniels et al. 2010		89937456	NCBI: GCF_000209065.1	The value of Trypanosoma cruzi was used.	2018/12/12	19602	KEGG: tcr	tcr	The value of Trypanosoma cruzi was used.	13.6	Makarieva et al. 2008	12 days				58	Makarieva et al. 2008	20	Makarieva et al. 2008
Trypanosoma lewisi	2	2	Daniels et al. 2010		89937456	NCBI: GCF_000209065.1	The value of Trypanosoma cruzi was used.	2018/12/12	19602	KEGG: tcr	tcr	The value of Trypanosoma cruzi was used.	28	Makarieva et al. 2008	mean				58	Makarieva et al. 2008	20	Makarieva et al. 2008
Trypanosoma lewisi	2	2	Daniels et al. 2010		89937456	NCBI: GCF_000209065.1	The value of Trypanosoma cruzi was used.	2018/12/12	19602	KEGG: tcr	tcr	The value of Trypanosoma cruzi was used.	7.9	Makarieva et al. 2008	8 days				58	Makarieva et al. 2008	20	Makarieva et al. 2008
Trypanosoma lewisi	2	2	Daniels et al. 2010		89937456	NCBI: GCF_000209065.1	The value of Trypanosoma cruzi was used.	2018/12/12	19602	KEGG: tcr	tcr	The value of Trypanosoma cruzi was used.	20.4	Makarieva et al. 2008	14 days				58	Makarieva et al. 2008	20	Makarieva et al. 2008
Trypanosoma lewisi	2	2	Daniels et al. 2010		89937456	NCBI: GCF_000209065.1	The value of Trypanosoma cruzi was used.	2018/12/12	19602	KEGG: tcr	tcr	The value of Trypanosoma cruzi was used.	20	Makarieva et al. 2008	16 days				58	Makarieva et al. 2008	20	Makarieva et al. 2008
Trypanosoma lewisi	2	2	Daniels et al. 2010		89937456	NCBI: GCF_000209065.1	The value of Trypanosoma cruzi was used.	2018/12/12	19602	KEGG: tcr	tcr	The value of Trypanosoma cruzi was used.	13.6	Makarieva et al. 2008	mean				58	Makarieva et al. 2008	20	Makarieva et al. 2008
Trypanosoma lewisi	2	2	Daniels et al. 2010		89937456	NCBI: GCF_000209065.1	The value of Trypanosoma cruzi was used.	2018/12/12	19602	KEGG: tcr	tcr	The value of Trypanosoma cruzi was used.	6.1	Makarieva et al. 2008	8 days				58	Makarieva et al. 2008	20	Makarieva et al. 2008
Trypanosoma lewisi	2	2	Daniels et al. 2010		89937456	NCBI: GCF_000209065.1	The value of Trypanosoma cruzi was used.	2018/12/12	19602	KEGG: tcr	tcr	The value of Trypanosoma cruzi was used.	16.8	Makarieva et al. 2008	12 days				58	Makarieva et al. 2008	20	Makarieva et al. 2008
Trypanosoma lewisi	2	2	Daniels et al. 2010		89937456	NCBI: GCF_000209065.1	The value of Trypanosoma cruzi was used.	2018/12/12	19602	KEGG: tcr	tcr	The value of Trypanosoma cruzi was used.	6.1	Makarieva et al. 2008	18 days				58	Makarieva et al. 2008	20	Makarieva et al. 2008
Trypanosoma lewisi	2	2	Daniels et al. 2010		89937456	NCBI: GCF_000209065.1	The value of Trypanosoma cruzi was used.	2018/12/12	19602	KEGG: tcr	tcr	The value of Trypanosoma cruzi was used.	11.1	Makarieva et al. 2008	8 days				58	Makarieva et al. 2008	20	Makarieva et al. 2008
Trypanosoma lewisi	2	2	Daniels et al. 2010		89937456	NCBI: GCF_000209065.1	The value of Trypanosoma cruzi was used.	2018/12/12	19602	KEGG: tcr	tcr	The value of Trypanosoma cruzi was used.	21.5	Makarieva et al. 2008	14 days				58	Makarieva et al. 2008	20	Makarieva et al. 2008
Trypanosoma lewisi	2	2	Daniels et al. 2010		89937456	NCBI: GCF_000209065.1	The value of Trypanosoma cruzi was used.	2018/12/12	19602	KEGG: tcr	tcr	The value of Trypanosoma cruzi was used.	17.5	Makarieva et al. 2008	18 days				58	Makarieva et al. 2008	20	Makarieva et al. 2008
Trypanosoma lewisi	2	2	Daniels et al. 2010		89937456	NCBI: GCF_000209065.1	The value of Trypanosoma cruzi was used.	2018/12/12	19602	KEGG: tcr	tcr	The value of Trypanosoma cruzi was used.	5.9	Makarieva et al. 2008	8 days				58	Makarieva et al. 2008	20	Makarieva et al. 2008
Trypanosoma lewisi	2	2	Daniels et al. 2010		89937456	NCBI: GCF_000209065.1	The value of Trypanosoma cruzi was used.	2018/12/12	19602	KEGG: tcr	tcr	The value of Trypanosoma cruzi was used.	10.6	Makarieva et al. 2008	10 days				58	Makarieva et al. 2008	20	Makarieva et al. 2008
Trypanosoma lewisi	2	2	Daniels et al. 2010		89937456	NCBI: GCF_000209065.1	The value of Trypanosoma cruzi was used.	2018/12/12	19602	KEGG: tcr	tcr	The value of Trypanosoma cruzi was used.	11.3	Makarieva et al. 2008	12 days				58	Makarieva et al. 2008	20	Makarieva et al. 2008
Trypanosoma lewisi	2	2	Daniels et al. 2010		89937456	NCBI: GCF_000209065.1	The value of Trypanosoma cruzi was used.	2018/12/12	19602	KEGG: tcr	tcr	The value of Trypanosoma cruzi was used.	1.7	Makarieva et al. 2008	6 days				46	Makarieva et al. 2008	20	Makarieva et al. 2008
Trypanosoma lewisi	2	2	Daniels et al. 2010		89937456	NCBI: GCF_000209065.1	The value of Trypanosoma cruzi was used.	2018/12/12	19602	KEGG: tcr	tcr	The value of Trypanosoma cruzi was used.	5.2	Makarieva et al. 2008	14 days				58	Makarieva et al. 2008	20	Makarieva et al. 2008
Trypanosoma lewisi	2	2	Daniels et al. 2010		89937456	NCBI: GCF_000209065.1	The value of Trypanosoma cruzi was used.	2018/12/12	19602	KEGG: tcr	tcr	The value of Trypanosoma cruzi was used.	5.7	Makarieva et al. 2008	17 days				58	Makarieva et al. 2008	20	Makarieva et al. 2008
Trypanosoma lewisi	2	2	Daniels et al. 2010		89937456	NCBI: GCF_000209065.1	The value of Trypanosoma cruzi was used.	2018/12/12	19602	KEGG: tcr	tcr	The value of Trypanosoma cruzi was used.	20	Makarieva et al. 2008	mean				58	Makarieva et al. 2008	20	Makarieva et al. 2008
Trypanosoma lewisi	2	2	Daniels et al. 2010		89937456	NCBI: GCF_000209065.1	The value of Trypanosoma cruzi was used.	2018/12/12	19602	KEGG: tcr	tcr	The value of Trypanosoma cruzi was used.	5.3	Makarieva et al. 2008	6-8 days				58	Makarieva et al. 2008	20	Makarieva et al. 2008
Trypanosoma lewisi	2	2	Daniels et al. 2010		89937456	NCBI: GCF_000209065.1	The value of Trypanosoma cruzi was used.	2018/12/12	19602	KEGG: tcr	tcr	The value of Trypanosoma cruzi was used.	13.8	Makarieva et al. 2008	14 days				58	Makarieva et al. 2008	20	Makarieva et al. 2008
Trypanosoma lewisi	2	2	Daniels et al. 2010		89937456	NCBI: GCF_000209065.1	The value of Trypanosoma cruzi was used.	2018/12/12	19602	KEGG: tcr	tcr	The value of Trypanosoma cruzi was used.	5.2	Makarieva et al. 2008	17 days				58	Makarieva et al. 2008	20	Makarieva et al. 2008
Trypanosoma lewisi	2	2	Daniels et al. 2010		89937456	NCBI: GCF_000209065.1	The value of Trypanosoma cruzi was used.	2018/12/12	19602	KEGG: tcr	tcr	The value of Trypanosoma cruzi was used.	2.1	Makarieva et al. 2008	8 days				58	Makarieva et al. 2008	20	Makarieva et al. 2008
Trypanosoma lewisi	2	2	Daniels et al. 2010		89937456	NCBI: GCF_000209065.1	The value of Trypanosoma cruzi was used.	2018/12/12	19602	KEGG: tcr	tcr	The value of Trypanosoma cruzi was used.	9.8	Makarieva et al. 2008	14 days				58	Makarieva et al. 2008	20	Makarieva et al. 2008
Trypanosoma lewisi	2	2	Daniels et al. 2010		89937456	NCBI: GCF_000209065.1	The value of Trypanosoma cruzi was used.	2018/12/12	19602	KEGG: tcr	tcr	The value of Trypanosoma cruzi was used.	9.6	Makarieva et al. 2008	16 days				58	Makarieva et al. 2008	20	Makarieva et al. 2008
Trypanosoma lewisi	2	2	Daniels et al. 2010		89937456	NCBI: GCF_000209065.1	The value of Trypanosoma cruzi was used.	2018/12/12	19602	KEGG: tcr	tcr	The value of Trypanosoma cruzi was used.	29	Makarieva et al. 2008	mean				58	Makarieva et al. 2008	20	Makarieva et al. 2008
Trypanosoma lewisi	2	2	Daniels et al. 2010		89937456	NCBI: GCF_000209065.1	The value of Trypanosoma cruzi was used.	2018/12/12	19602	KEGG: tcr	tcr	The value of Trypanosoma cruzi was used.	14.5	Makarieva et al. 2008	8 days				58	Makarieva et al. 2008	20	Makarieva et al. 2008
Trypanosoma lewisi	2	2	Daniels et al. 2010		89937456	NCBI: GCF_000209065.1	The value of Trypanosoma cruzi was used.	2018/12/12	19602	KEGG: tcr	tcr	The value of Trypanosoma cruzi was used.	30.8	Makarieva et al. 2008	14 days				58	Makarieva et al. 2008	20	Makarieva et al. 2008
Trypanosoma lewisi	2	2	Daniels et al. 2010		89937456	NCBI: GCF_000209065.1	The value of Trypanosoma cruzi was used.	2018/12/12	19602	KEGG: tcr	tcr	The value of Trypanosoma cruzi was used.	22.4	Makarieva et al. 2008	18 days				58	Makarieva et al. 2008	20	Makarieva et al. 2008
Trypanosoma lewisi	2	2	Daniels et al. 2010		89937456	NCBI: GCF_000209065.1	The value of Trypanosoma cruzi was used.	2018/12/12	19602	KEGG: tcr	tcr	The value of Trypanosoma cruzi was used.	12.9	Makarieva et al. 2008	6 days				58	Makarieva et al. 2008	20	Makarieva et al. 2008
Trypanosoma lewisi	2	2	Daniels et al. 2010		89937456	NCBI: GCF_000209065.1	The value of Trypanosoma cruzi was used.	2018/12/12	19602	KEGG: tcr	tcr	The value of Trypanosoma cruzi was used.	35.1	Makarieva et al. 2008	13 days				58	Makarieva et al. 2008	20	Makarieva et al. 2008
Trypanosoma lewisi	2	2	Daniels et al. 2010		89937456	NCBI: GCF_000209065.1	The value of Trypanosoma cruzi was used.	2018/12/12	19602	KEGG: tcr	tcr	The value of Trypanosoma cruzi was used.	27.2	Makarieva et al. 2008	18 days				58	Makarieva et al. 2008	20	Makarieva et al. 2008
Trypanosoma lewisi	2	2	Daniels et al. 2010		89937456	NCBI: GCF_000209065.1	The value of Trypanosoma cruzi was used.	2018/12/12	19602	KEGG: tcr	tcr	The value of Trypanosoma cruzi was used.	60	Makarieva et al. 2008	7 days				58	Makarieva et al. 2008	20	Makarieva et al. 2008
Trypanosoma lewisi	2	2	Daniels et al. 2010		89937456	NCBI: GCF_000209065.1	The value of Trypanosoma cruzi was used.	2018/12/12	19602	KEGG: tcr	tcr	The value of Trypanosoma cruzi was used.	85.9	Makarieva et al. 2008	9 days				58	Makarieva et al. 2008	20	Makarieva et al. 2008
Trypanosoma lewisi	2	2	Daniels et al. 2010		89937456	NCBI: GCF_000209065.1	The value of Trypanosoma cruzi was used.	2018/12/12	19602	KEGG: tcr	tcr	The value of Trypanosoma cruzi was used.	25.4	Makarieva et al. 2008	14 days				58	Makarieva et al. 2008	20	Makarieva et al. 2008
Trypanosoma lewisi	2	2	Daniels et al. 2010		89937456	NCBI: GCF_000209065.1	The value of Trypanosoma cruzi was used.	2018/12/12	19602	KEGG: tcr	tcr	The value of Trypanosoma cruzi was used.	6.6	Makarieva et al. 2008	6 days				46	Makarieva et al. 2008	20	Makarieva et al. 2008
Trypanosoma lewisi	2	2	Daniels et al. 2010		89937456	NCBI: GCF_000209065.1	The value of Trypanosoma cruzi was used.	2018/12/12	19602	KEGG: tcr	tcr	The value of Trypanosoma cruzi was used.	13.1	Makarieva et al. 2008	12-14 days				58	Makarieva et al. 2008	20	Makarieva et al. 2008
Trypanosoma lewisi	2	2	Daniels et al. 2010		89937456	NCBI: GCF_000209065.1	The value of Trypanosoma cruzi was used.	2018/12/12	19602	KEGG: tcr	tcr	The value of Trypanosoma cruzi was used.	6.6	Makarieva et al. 2008	17 days				58	Makarieva et al. 2008	20	Makarieva et al. 2008
Trypanosoma lewisi	2	2	Daniels et al. 2010		89937456	NCBI: GCF_000209065.1	The value of Trypanosoma cruzi was used.	2018/12/12	19602	KEGG: tcr	tcr	The value of Trypanosoma cruzi was used.	7.9	Makarieva et al. 2008	8 days				58	Makarieva et al. 2008	20	Makarieva et al. 2008
Trypanosoma lewisi	2	2	Daniels et al. 2010		89937456	NCBI: GCF_000209065.1	The value of Trypanosoma cruzi was used.	2018/12/12	19602	KEGG: tcr	tcr	The value of Trypanosoma cruzi was used.	17.7	Makarieva et al. 2008	13 days				58	Makarieva et al. 2008	20	Makarieva et al. 2008
Trypanosoma lewisi	2	2	Daniels et al. 2010		89937456	NCBI: GCF_000209065.1	The value of Trypanosoma cruzi was used.	2018/12/12	19602	KEGG: tcr	tcr	The value of Trypanosoma cruzi was used.	11.8	Makarieva et al. 2008	18 days				58	Makarieva et al. 2008	20	Makarieva et al. 2008
Urostyla grandis					NA				NA				57	Makarieva et al. 2008	starved				166000	Makarieva et al. 2008	20	Makarieva et al. 2008
Asterionella formosa					NA				NA				1.613	Makarieva et al. 2008					410	Makarieva et al. 2008	10	Makarieva et al. 2008
Asterionella formosa					NA				NA				2.182	Makarieva et al. 2008					410	Makarieva et al. 2008	14	Makarieva et al. 2008
Asterionella formosa					NA				NA				1.992	Makarieva et al. 2008					410	Makarieva et al. 2008	11	Makarieva et al. 2008
Asterionella formosa					NA				NA				2.276	Makarieva et al. 2008					410	Makarieva et al. 2008	11	Makarieva et al. 2008
Asterionella formosa					NA				NA				3.32	Makarieva et al. 2008					410	Makarieva et al. 2008	16	Makarieva et al. 2008
Asterionella formosa					NA				NA				2.094	Makarieva et al. 2008					390	Makarieva et al. 2008	7	Makarieva et al. 2008
Asterionella formosa					NA				NA				1.992	Makarieva et al. 2008					410	Makarieva et al. 2008	6	Makarieva et al. 2008
Asterionella formosa					NA				NA				1.897	Makarieva et al. 2008					410	Makarieva et al. 2008	5	Makarieva et al. 2008
Asterionella formosa					NA				NA				3.889	Makarieva et al. 2008					410	Makarieva et al. 2008	10	Makarieva et al. 2008
Asterionella formosa					NA				NA				8.063	Makarieva et al. 2008					410	Makarieva et al. 2008	16	Makarieva et al. 2008
Asterionella formosa					NA				NA				4.268	Makarieva et al. 2008					410	Makarieva et al. 2008	5	Makarieva et al. 2008
Chaetoceros furcellatus					NA				NA				0.75	Makarieva et al. 2008		0.09		N/cell=3.8 pg C/cell=22 pg Chl a/cell=0.79 pg	150	Makarieva et al. 2008	0.5	Makarieva et al. 2008
Chaetoceros furcellatus					NA				NA				2.6	Makarieva et al. 2008		0.12		N/cell=8.9 pg C/cell=47 pg Chl a/cell=0.94 pg	300	Makarieva et al. 2008	0.5	Makarieva et al. 2008
Chaetoceros furcellatus					NA				NA				4.4	Makarieva et al. 2008		0.32		N/cell=2.9 pg C/cell=19 pg Chl a/cell=0.39 pg	130	Makarieva et al. 2008	0.5	Makarieva et al. 2008
Chaetoceros furcellatus					NA				NA				5.6	Makarieva et al. 2008		0.3		N/cell=4.9 pg C/cell=32 pg Chl a/cell=0.23 pg	200	Makarieva et al. 2008	0.5	Makarieva et al. 2008
Chlamydomonas reinhardtii	2	2	Joo et al. 2017		120404952	NCBI: GCF_000002595.1		2018/12/13	14415	KEGG: cre	cre		9	Makarieva et al. 2008				1 mol Chl=893.5 g Chl/cell=3.9 pg	2000	Makarieva et al. 2008	22	Makarieva et al. 2008
Chlamydomonas reinhardtii	2	2	Joo et al. 2017		120404952	NCBI: GCF_000002595.1		2018/12/13	14415	KEGG: cre	cre		15	Makarieva et al. 2008					2000	Makarieva et al. 2008	25	Makarieva et al. 2008
Chlamydomonas reinhardtii	2	2	Joo et al. 2017		120404952	NCBI: GCF_000002595.1		2018/12/13	14415	KEGG: cre	cre		31	Makarieva et al. 2008					2000	Makarieva et al. 2008	35	Makarieva et al. 2008
Chlamydomonas reinhardtii	2	2	Joo et al. 2017		120404952	NCBI: GCF_000002595.1		2018/12/13	14415	KEGG: cre	cre		9.7	Makarieva et al. 2008					2000	Makarieva et al. 2008	15	Makarieva et al. 2008
Chlorella kessleri	1	2	Bayen and Dalmon 1975; Blanc et al. 2010	The values of C. variabilis were used.	46159512	NCBI: GCF_000147415.1		2018/12/12	9892	KEGG: cvr	cvr	The value of Chlorella variabilis was used.	14	Makarieva et al. 2008					90	Makarieva et al. 2008	27	Makarieva et al. 2008
Chlorella pyrenoidosa	1	2	Bayen and Dalmon 1975; Blanc et al. 2010	The maximum value of C. variabilis was used.	46159512	NCBI: GCF_000147415.1		2018/12/12	9892	KEGG: cvr	cvr	The value of Chlorella variabilis was used.	0.6	Makarieva et al. 2008		late exp/early stat			NA	Makarieva et al. 2008	24	Makarieva et al. 2008
Chlorella pyrenoidosa	1	2	Bayen and Dalmon 1975; Blanc et al. 2010	The maximum value of C. variabilis was used.	46159512	NCBI: GCF_000147415.1		2018/12/12	9892	KEGG: cvr	cvr	The value of Chlorella variabilis was used.	1	Makarieva et al. 2008					NA	Makarieva et al. 2008	25	Makarieva et al. 2008
Chlorella pyrenoidosa	1	2	Bayen and Dalmon 1975; Blanc et al. 2010	The maximum value of C. variabilis was used.	46159512	NCBI: GCF_000147415.1		2018/12/12	9892	KEGG: cvr	cvr	The value of Chlorella variabilis was used.	7.7	Makarieva et al. 2008		0.35		DM/V=0.179 pg/亮m3 Chl/DM=5.19%	30	Makarieva et al. 2008	25	Makarieva et al. 2008
Chlorella pyrenoidosa	1	2	Bayen and Dalmon 1975; Blanc et al. 2010	The maximum value of C. variabilis was used.	46159512	NCBI: GCF_000147415.1		2018/12/12	9892	KEGG: cvr	cvr	The value of Chlorella variabilis was used.	9.3	Makarieva et al. 2008		0.282			NA	Makarieva et al. 2008	25	Makarieva et al. 2008
Chlorella pyrenoidosa	1	2	Bayen and Dalmon 1975; Blanc et al. 2010	The maximum value of C. variabilis was used.	46159512	NCBI: GCF_000147415.1		2018/12/12	9892	KEGG: cvr	cvr	The value of Chlorella variabilis was used.	9.8	Makarieva et al. 2008		0.78		DM/V=0.197 pg/亮m3 Chl/DM=4.52%	32	Makarieva et al. 2008	25	Makarieva et al. 2008
Chlorella pyrenoidosa	1	2	Bayen and Dalmon 1975; Blanc et al. 2010	The maximum value of C. variabilis was used.	46159512	NCBI: GCF_000147415.1		2018/12/12	9892	KEGG: cvr	cvr	The value of Chlorella variabilis was used.	11.2	Makarieva et al. 2008		0.361			NA	Makarieva et al. 2008	25	Makarieva et al. 2008
Chlorella pyrenoidosa	1	2	Bayen and Dalmon 1975; Blanc et al. 2010	The maximum value of C. variabilis was used.	46159512	NCBI: GCF_000147415.1		2018/12/12	9892	KEGG: cvr	cvr	The value of Chlorella variabilis was used.	11.6	Makarieva et al. 2008		0.439			NA	Makarieva et al. 2008	25	Makarieva et al. 2008
Chlorella pyrenoidosa	1	2	Bayen and Dalmon 1975; Blanc et al. 2010	The maximum value of C. variabilis was used.	46159512	NCBI: GCF_000147415.1		2018/12/12	9892	KEGG: cvr	cvr	The value of Chlorella variabilis was used.	15	Makarieva et al. 2008		1.3		DM/V=0.215 pg/亮m3 Chl/DM=3.92%	34	Makarieva et al. 2008	25	Makarieva et al. 2008
Chlorella pyrenoidosa	1	2	Bayen and Dalmon 1975; Blanc et al. 2010	The maximum value of C. variabilis was used.	46159512	NCBI: GCF_000147415.1		2018/12/12	9892	KEGG: cvr	cvr	The value of Chlorella variabilis was used.	16.6	Makarieva et al. 2008		0.613			NA	Makarieva et al. 2008	25	Makarieva et al. 2008
Chlorella pyrenoidosa	1	2	Bayen and Dalmon 1975; Blanc et al. 2010	The maximum value of C. variabilis was used.	46159512	NCBI: GCF_000147415.1		2018/12/12	9892	KEGG: cvr	cvr	The value of Chlorella variabilis was used.	19	Makarieva et al. 2008		1.8		DM/V=0.252 pg/亮m3 Chl/DM=3.10%	49	Makarieva et al. 2008	25	Makarieva et al. 2008
Chlorella pyrenoidosa	1	2	Bayen and Dalmon 1975; Blanc et al. 2010	The maximum value of C. variabilis was used.	46159512	NCBI: GCF_000147415.1		2018/12/12	9892	KEGG: cvr	cvr	The value of Chlorella variabilis was used.	20	Makarieva et al. 2008		2.3		DM/V=0.256 pg/亮m3 Chl/DM=1.53%	92	Makarieva et al. 2008	25	Makarieva et al. 2008
Chlorella pyrenoidosa	1	2	Bayen and Dalmon 1975; Blanc et al. 2010	The maximum value of C. variabilis was used.	46159512	NCBI: GCF_000147415.1		2018/12/12	9892	KEGG: cvr	cvr	The value of Chlorella variabilis was used.	23	Makarieva et al. 2008		2.4		DM/V=0.242 pg/亮m3 Chl/DM=1.14%	75	Makarieva et al. 2008	25	Makarieva et al. 2008
Coscinodiscus sp. C38B					NA				NA				5.9	Makarieva et al. 2008		0.62; Log		C/V=0.044 pg/亮m3 C/N=7.9 Chl a/C=0.93%	275000	Makarieva et al. 2008	18	Makarieva et al. 2008
Coscinodiscus sp. CoA					NA				NA				5.4	Makarieva et al. 2008		0.55; Log		C/V=0.026 pg/亮m3 C/N=6.7 Chl a/C=1.33%	6200000	Makarieva et al. 2008	18	Makarieva et al. 2008
Ditylum brightwellii					NA				NA				3	Makarieva et al. 2008		1.0; one division away from stationary phase		C/V=0.023 pg/亮m3 C/N=5.9 Chl a/C=1.41%	118000	Makarieva et al. 2008	18	Makarieva et al. 2008
Dunaliella salina					NA				NA				4	Makarieva et al. 2008					1570	Makarieva et al. 2008	20	Makarieva et al. 2008
Dunaliella salina					NA				NA				18	Makarieva et al. 2008					NA	Makarieva et al. 2008	24	Makarieva et al. 2008
Dunaliella tertiolecta					NA				NA				9.5	Makarieva et al. 2008		0.2		Chl a/C=6.9% Pr/cell=15.8 pg C/N=4.4	120	Makarieva et al. 2008	18	Makarieva et al. 2008
Dunaliella tertiolecta					NA				NA				8.7	Makarieva et al. 2008		0; Log		C/V=0.580 pg/亮m3 C/N=3.1	69	Makarieva et al. 2008	15	Makarieva et al. 2008
Dunaliella tertiolecta					NA				NA				11	Makarieva et al. 2008		0; Log		C/V=0.562 pg/亮m3 C/N=3.0	73	Makarieva et al. 2008	15	Makarieva et al. 2008
Dunaliella tertiolecta					NA				NA				16	Makarieva et al. 2008		0.09; Log		C/V=0.440 pg/亮m3 C/N=3.2	84	Makarieva et al. 2008	15	Makarieva et al. 2008
Dunaliella tertiolecta					NA				NA				27	Makarieva et al. 2008		0.7		Chl a/C=8.4% Pr/cell=8.24 pg C/N=7.6	120	Makarieva et al. 2008	18	Makarieva et al. 2008
Dunaliella tertiolecta					NA				NA				26	Makarieva et al. 2008		0.42; Log		C/V=0.341 pg/亮m3 C/N=3.4	90	Makarieva et al. 2008	15	Makarieva et al. 2008
Dunaliella tertiolecta					NA				NA				34	Makarieva et al. 2008		0.3		Chl a/C=6.6% Pr/cell=8.75 pg C/N=5.6	120	Makarieva et al. 2008	18	Makarieva et al. 2008
Dunaliella tertiolecta					NA				NA				29	Makarieva et al. 2008		0.66; Log		C/V=0.269 pg/亮m3 C/N=3.8	104	Makarieva et al. 2008	15	Makarieva et al. 2008
Dunaliella tertiolecta					NA				NA				31	Makarieva et al. 2008		0.87; Log		C/V=0.269 pg/亮m3 C/N=4.1	112	Makarieva et al. 2008	15	Makarieva et al. 2008
Dunaliella tertiolecta					NA				NA				40	Makarieva et al. 2008		1.1		Chl a/C=7.2% Pr/cell=8.12 pg C/N=2.6	120	Makarieva et al. 2008	18	Makarieva et al. 2008
Dunaliella tertiolecta					NA				NA				34	Makarieva et al. 2008		1.25; Log		C/V=0.252 pg/亮m3 C/N=5.3	115	Makarieva et al. 2008	15	Makarieva et al. 2008
Dunaliella tertiolecta					NA				NA				90	Makarieva et al. 2008		1		Chl a/C=10.3% C/N=4.2	120	Makarieva et al. 2008	18	Makarieva et al. 2008
Dunaliella tertiolecta					NA				NA				90	Makarieva et al. 2008		1.2		Chl a/C=4.1% C/N=3.7	120	Makarieva et al. 2008	18	Makarieva et al. 2008
Dunaliella tertiolecta					NA				NA				95	Makarieva et al. 2008		1.4		Chl a/C=3.3% C/N=4.3	120	Makarieva et al. 2008	18	Makarieva et al. 2008
Emiliania huxleyi	1	2	Green et al. 1996		167675649	NCBI: GCF_000372725.1		2018/12/12	38544	KEGG: ehx	ehx		8	Makarieva et al. 2008		0.27		Chl a/Corg=3.1% Corg/Ctot=0.62 Corg/N=4.8	64	Makarieva et al. 2008	15	Makarieva et al. 2008
Emiliania huxleyi	1	2	Green et al. 1996		167675649	NCBI: GCF_000372725.1		2018/12/12	38544	KEGG: ehx	ehx		8.4	Makarieva et al. 2008		0.3		Chl a/Corg=2.8% Corg/Ctot=0.62 Corg/N=6.0	64	Makarieva et al. 2008	15	Makarieva et al. 2008
Emiliania huxleyi	1	2	Green et al. 1996		167675649	NCBI: GCF_000372725.1		2018/12/12	38544	KEGG: ehx	ehx		10	Makarieva et al. 2008		cells darkadapted for 15 mins			64	Makarieva et al. 2008	17.5	Makarieva et al. 2008
Emiliania huxleyi	1	2	Green et al. 1996		167675649	NCBI: GCF_000372725.1		2018/12/12	38544	KEGG: ehx	ehx		11	Makarieva et al. 2008		0.87		Chl a/Corg=0.9% Corg/Ctot=0.62 Corg/N=5.1	64	Makarieva et al. 2008	15	Makarieva et al. 2008
Emiliania huxleyi	1	2	Green et al. 1996		167675649	NCBI: GCF_000372725.1		2018/12/12	38544	KEGG: ehx	ehx		12	Makarieva et al. 2008		0.64		Chl a/Corg=2.9% Corg/Ctot=0.62 Corg/N=5.6	64	Makarieva et al. 2008	15	Makarieva et al. 2008
Emiliania huxleyi	1	2	Green et al. 1996		167675649	NCBI: GCF_000372725.1		2018/12/12	38544	KEGG: ehx	ehx		12	Makarieva et al. 2008		0.68		Chl a/Corg=2.4% Corg/Ctot=0.62 Corg/N=5.7	64	Makarieva et al. 2008	15	Makarieva et al. 2008
Emiliania huxleyi	1	2	Green et al. 1996		167675649	NCBI: GCF_000372725.1		2018/12/12	38544	KEGG: ehx	ehx		12	Makarieva et al. 2008		0.66		Chl a/Corg=2.0% Corg/Ctot=0.62 Corg/N=6.3	64	Makarieva et al. 2008	15	Makarieva et al. 2008
Emiliania huxleyi	1	2	Green et al. 1996		167675649	NCBI: GCF_000372725.1		2018/12/12	38544	KEGG: ehx	ehx		14	Makarieva et al. 2008		0.85		Chl a/Corg=1.5% Corg/Ctot=0.62 Corg/N=4.9	64	Makarieva et al. 2008	15	Makarieva et al. 2008
Emiliania huxleyi	1	2	Green et al. 1996		167675649	NCBI: GCF_000372725.1		2018/12/12	38544	KEGG: ehx	ehx		15	Makarieva et al. 2008		0.8		Chl a/Corg=1.9% Corg/Ctot=0.62 Corg/N=6.8	64	Makarieva et al. 2008	15	Makarieva et al. 2008
Emiliania huxleyi	1	2	Green et al. 1996		167675649	NCBI: GCF_000372725.1		2018/12/12	38544	KEGG: ehx	ehx		15	Makarieva et al. 2008		0.72		Chl a/Corg=1.9% Corg/Ctot=0.62 Corg/N=5.3	64	Makarieva et al. 2008	15	Makarieva et al. 2008
Emiliania huxleyi	1	2	Green et al. 1996		167675649	NCBI: GCF_000372725.1		2018/12/12	38544	KEGG: ehx	ehx		16	Makarieva et al. 2008		0.75		Chl a/Corg=1.8% Corg/Ctot=0.62 Corg/N=6.0	64	Makarieva et al. 2008	15	Makarieva et al. 2008
Emiliania huxleyi	1	2	Green et al. 1996		167675649	NCBI: GCF_000372725.1		2018/12/12	38544	KEGG: ehx	ehx		17	Makarieva et al. 2008		0.73		Chl a/Corg=2.2% Corg/Ctot=0.62 Corg/N=6.3	64	Makarieva et al. 2008	15	Makarieva et al. 2008
Emiliania huxleyi	1	2	Green et al. 1996		167675649	NCBI: GCF_000372725.1		2018/12/12	38544	KEGG: ehx	ehx		30	Makarieva et al. 2008		cells dark-adapted for 15 mins			64	Makarieva et al. 2008	17.5	Makarieva et al. 2008
Emiliania huxleyi	1	2	Green et al. 1996		167675649	NCBI: GCF_000372725.1		2018/12/12	38544	KEGG: ehx	ehx		33	Makarieva et al. 2008		cells dark-adapted for 15 mins			64	Makarieva et al. 2008	17.5	Makarieva et al. 2008
Euglena gracilis					NA				NA				7	Makarieva et al. 2008					10300	Makarieva et al. 2008	20	Makarieva et al. 2008
Euglena gracilis					NA				NA				9	Makarieva et al. 2008					9700	Makarieva et al. 2008	20	Makarieva et al. 2008
Fragilaria crotonensis					NA				NA				23	Makarieva et al. 2008					300	Makarieva et al. 2008	16	Makarieva et al. 2008
Glenodinium sp.					NA				NA				26	Makarieva et al. 2008		late exp/early stat			NA	Makarieva et al. 2008	24	Makarieva et al. 2008
Gonyaulax polyedra					NA				NA				5.7	Makarieva et al. 2008		late log		Pr/cell=7100 pg Chl a/cell=33.9 pg	21000	Makarieva et al. 2008	20	Makarieva et al. 2008
Gonyaulax tamarensis					NA				NA				12	Makarieva et al. 2008		0.52		C/V=0.277 pg/亮m3 C/N=8.4 C/Chl a=87.0 C/cell=4190 pg	15150	Makarieva et al. 2008	15	Makarieva et al. 2008
Gonyaulax tamarensis					NA				NA				15.3	Makarieva et al. 2008		0.31		C/V=0.218 pg/亮m3 C/N=7.5 C/Chl a=106.0 C/cell=3078 pg	14137	Makarieva et al. 2008	15	Makarieva et al. 2008
Gonyaulax tamarensis					NA				NA				21	Makarieva et al. 2008		0.023		C/V=0.195 pg/亮m3 C/N=7.2 C/Chl a=57.0 C/cell=2539 pg	13036	Makarieva et al. 2008	15	Makarieva et al. 2008
Gonyaulax tamarensis					NA				NA				22.8	Makarieva et al. 2008		0.098		C/V=0.209 pg/亮m3 C/N=8.2 C/Chl a=90.0 C/cell=2776 pg	13036	Makarieva et al. 2008	15	Makarieva et al. 2008
Gonyaulax tamarensis					NA				NA				28.4	Makarieva et al. 2008		0.6		C/V=0.249 pg/亮m3 C/N=9.0 C/Chl a=172.0 C/cell=4035 pg	16210	Makarieva et al. 2008	15	Makarieva et al. 2008
Gonyaulax tamarensis					NA				NA				29.5	Makarieva et al. 2008		0.58		C/V=0.184 pg/亮m3 C/N=8.2 C/Chl a=171.0 C/cell=1957 pg	10653	Makarieva et al. 2008	15	Makarieva et al. 2008
Gymnodinium nelsoni					NA				NA				1.1	Makarieva et al. 2008					148000	Makarieva et al. 2008	20	Makarieva et al. 2008
Isochrysis galbana					NA				NA				5.8	Makarieva et al. 2008		growth rate 0.18 day-1		C/cell=18pg N/cell=1pg C/V=0.6 pg/亮m3 Chl a/cell=0.07pg	30	Makarieva et al. 2008	18	Makarieva et al. 2008
Isochrysis galbana					NA				NA				5.8	Makarieva et al. 2008		growth rate 0.25 day-1		C/cell=16pg N/cell=1.2pg C/V=0.54 pg/亮m3 Chl a/cell=0.08pg	30	Makarieva et al. 2008	18	Makarieva et al. 2008
Isochrysis galbana					NA				NA				6.5	Makarieva et al. 2008		growth rate 0.37 day-1		C/cell=15pg N/cell=1.3pg C/V=0.5pg/亮m3 Chl a/cell=0.1pg	30	Makarieva et al. 2008	18	Makarieva et al. 2008
Isochrysis galbana					NA				NA				7.8	Makarieva et al. 2008		growth rate 0.48 day-1		C/cell=15pg N/cell=1.4pg C/V=0.44 pg/亮m3 Chl a/cell=0.11pg	32	Makarieva et al. 2008	18	Makarieva et al. 2008
Isochrysis galbana					NA				NA				7.8	Makarieva et al. 2008		growth rate 0.53 day-1		C/cell=14pg N/cell=1.4pg C/V=0.43 pg/亮m3 Chl a/cell=0.11pg	33	Makarieva et al. 2008	18	Makarieva et al. 2008
Isochrysis galbana					NA				NA				7.8	Makarieva et al. 2008		growth rate 0.59 day-1		C/cell=13pg N/cell=1.4pg C/V=0.42 pg/亮m3 Chl a/cell=0.12pg	31	Makarieva et al. 2008	18	Makarieva et al. 2008
Isochrysis galbana					NA				NA				9.7	Makarieva et al. 2008		growth rate 0.72 day-1		C/cell=13pg N/cell=1.5pg C/V=0.38 pg/亮m3 Chl a/cell=0.13pg	34	Makarieva et al. 2008	18	Makarieva et al. 2008
Isochrysis galbana					NA				NA				11.7	Makarieva et al. 2008		growth rate 0.87 day-1		C/cell=11pg N/cell=1.5pg C/V=0.32 pg/亮m3 Chl a/cell=0.13	34	Makarieva et al. 2008	18	Makarieva et al. 2008
Isochrysis galbana					NA				NA				12	Makarieva et al. 2008		0.30 (30 亮mol/(m^2繝サs)); steady growth		C/cell=10.3 pg C/V=0.278 pg/ホシm3 C/N=6.3 Chl/C=2.38%	37	Makarieva et al. 2008	18	Makarieva et al. 2008
Isochrysis galbana					NA				NA				12	Makarieva et al. 2008		0.70 (70 ホシmol/(m^2繝サs)); steady growth		C/cell=12.4 pg C/V=0.248 pg/ホシm3 C/N=5.5 Chl/C=1.72%	50	Makarieva et al. 2008	18	Makarieva et al. 2008
Isochrysis galbana					NA				NA				13	Makarieva et al. 2008		1.2 (600 ホシmol/(m^2繝サs)); steady growth		C/cell=20.0 pg C/V=0.351 pg/ホシm3 C/N=7.5 Chl/C=0.58%	57	Makarieva et al. 2008	18	Makarieva et al. 2008
Isochrysis galbana					NA				NA				13	Makarieva et al. 2008		growth rate 0.96 day-1		C/cell=10pg N/cell=1.5pg C/V=0.3pg/ホシm3 Chl a/cell=0.13pg	33	Makarieva et al. 2008	18	Makarieva et al. 2008
Isochrysis galbana					NA				NA				15	Makarieva et al. 2008		1.10 (150 ホシmol/(m^2繝サs)); steady growth		C/cell=15.0 pg C/V=0.273 pg/ホシm3 C/N=5.7 Chl/C=1.37%	55	Makarieva et al. 2008	18	Makarieva et al. 2008
Isochrysis galbana					NA				NA				20	Makarieva et al. 2008		1.2 (320 ホシmol/(m^2繝サs)); steady growth		C/cell=16.5 pg C/V=0.317 pg/ホシm3 C/N=3.7 Chl/C=0.88%	52	Makarieva et al. 2008	18	Makarieva et al. 2008
Leptocylindrus danicus					NA				NA				4	Makarieva et al. 2008		mean minimum value among 49 combinations of temperature, daylenght and irradiance, growth rates from 0.1 to 3.0 day-1		log C(pg)=0.707 log V(ホシm3) 竏0.225 log N(pg)=0.718 log V(ホシm3) 竏1.024 C/Chl a=20-100 depending on temperature and day length C/N=5.8	1158	Makarieva et al. 2008	15	Makarieva et al. 2008
Monochrysis lutheri					NA				NA				8	Makarieva et al. 2008		0.19		C/cell=11.3 pg N/cell=0.885 pg [Verity et al. 1992: C/V (pg//ホシm3)==0.545テ遊竏0.181]	40	Makarieva et al. 2008	20	Makarieva et al. 2008
Monochrysis lutheri					NA				NA				8.4	Makarieva et al. 2008		0.38		C/cell=7.58 pg N/cell=0.854 pg [Verity et al. 1992: C/V (pg//ホシm3)==0.545テ遊竏0.181]	25	Makarieva et al. 2008	20	Makarieva et al. 2008
Monochrysis lutheri					NA				NA				13	Makarieva et al. 2008		0.6		C/cell=7.87 pg N/cell=1.058 pg [Verity et al. 1992: C/V (pg//ホシm3)==0.545テ遊竏0.181]	26	Makarieva et al. 2008	20	Makarieva et al. 2008
Monochrysis lutheri					NA				NA				14	Makarieva et al. 2008		0.77		C/cell=8.62 pg N/cell=1.289 pg [Verity et al. 1992: C/V (pg//ホシm3)==0.545テ遊竏0.181]	29	Makarieva et al. 2008	20	Makarieva et al. 2008
Nannochloris atomus					NA				NA				9	Makarieva et al. 2008					6	Makarieva et al. 2008	23	Makarieva et al. 2008
Navicula pelliculosa					NA				NA				13	Makarieva et al. 2008				Pr/DM=0.393 C/DM=0.412 Carbohydr./DM=0.154 Lipids/DM=0.338	95	Makarieva et al. 2008	20	Makarieva et al. 2008
Ochromonas malhamensis					NA				NA				25	Makarieva et al. 2008		starved 24 hr in the dark			NA	Makarieva et al. 2008	28	Makarieva et al. 2008
Ochromonas sp.					NA				NA				5.6	Makarieva et al. 2008		starved			70	Makarieva et al. 2008	20	Makarieva et al. 2008
Olisthodiscus luteus					NA				NA				4.9	Makarieva et al. 2008		0.34		C/V=0.199 pg/ホシm3 C/N=7.9 C/Chl a=46.0 C/cell=204 pg	1023	Makarieva et al. 2008	15	Makarieva et al. 2008
Olisthodiscus luteus					NA				NA				6.4	Makarieva et al. 2008		0.61		C/V=0.229 pg/ホシm3 C/N=8.3 C/Chl a=46.0 C/cell=207 pg	905	Makarieva et al. 2008	15	Makarieva et al. 2008
Olisthodiscus luteus					NA				NA				7.1	Makarieva et al. 2008		0.174		C/V=0.194 pg/ホシm3 C/N=7.5 C/Chl a=33.0 C/cell=183 pg	945	Makarieva et al. 2008	15	Makarieva et al. 2008
Olisthodiscus luteus					NA				NA				8.8	Makarieva et al. 2008		0.056		C/V=0.202 pg/ホシm3 C/N=7.5 C/Chl a=38.0 C/cell=168 pg	833	Makarieva et al. 2008	15	Makarieva et al. 2008
Olisthodiscus luteus					NA				NA				10.5	Makarieva et al. 2008		0.88		C/V=0.266 pg/ホシm3 C/N=9.5 C/Chl a=73.5 C/cell=299 pg	1124	Makarieva et al. 2008	15	Makarieva et al. 2008
Olisthodiscus luteus					NA				NA				13.1	Makarieva et al. 2008		0.81		C/V=0.273 pg/ホシm3 C/N=9.7 C/Chl a=62.0 C/cell=314 pg	1150	Makarieva et al. 2008	15	Makarieva et al. 2008
Peridinium gatunensa					NA				NA				33	Makarieva et al. 2008					10000	Makarieva et al. 2008	22	Makarieva et al. 2008
Phaeocystis globosa					NA				NA				26	Makarieva et al. 2008		cells dark-adapted for 15 mins			106	Makarieva et al. 2008	17.5	Makarieva et al. 2008
Phaeocystis globosa					NA				NA				32	Makarieva et al. 2008		cells dark-adapted for 15 mins			106	Makarieva et al. 2008	17.5	Makarieva et al. 2008
Phaeocystis globosa					NA				NA				46	Makarieva et al. 2008		cells dark-adapted for 15 mins			106	Makarieva et al. 2008	17.5	Makarieva et al. 2008
Phaeodactylum tricornutum	2	2	de Riso et al. 2009		27450724	NCBI: GCF_000150955.2		2018/12/12	10392	KEGG: pti	pti		21	Makarieva et al. 2008		1.2			120	Makarieva et al. 2008	18	Makarieva et al. 2008
Phaeodactylum tricornutum	2	2	de Riso et al. 2009		27450724	NCBI: GCF_000150955.2		2018/12/12	10392	KEGG: pti	pti		21	Makarieva et al. 2008		cells dark-adapted for 15 mins			120	Makarieva et al. 2008	15	Makarieva et al. 2008
Phaeodactylum tricornutum	2	2	de Riso et al. 2009		27450724	NCBI: GCF_000150955.2		2018/12/12	10392	KEGG: pti	pti		23	Makarieva et al. 2008		cells dark-adapted for 15 mins			120	Makarieva et al. 2008	15	Makarieva et al. 2008
Phaeodactylum tricornutum	2	2	de Riso et al. 2009		27450724	NCBI: GCF_000150955.2		2018/12/12	10392	KEGG: pti	pti		29	Makarieva et al. 2008		0.55		Chl a/C=4.5% Pr/cell=3.49 pg C/N=4.9	120	Makarieva et al. 2008	18	Makarieva et al. 2008
Phaeodactylum tricornutum	2	2	de Riso et al. 2009		27450724	NCBI: GCF_000150955.2		2018/12/12	10392	KEGG: pti	pti		26	Makarieva et al. 2008		cells dark-adapted for 15 mins			120	Makarieva et al. 2008	15	Makarieva et al. 2008
Phaeodactylum tricornutum	2	2	de Riso et al. 2009		27450724	NCBI: GCF_000150955.2		2018/12/12	10392	KEGG: pti	pti		35	Makarieva et al. 2008		0.2		Chl a/C=4.6% Pr/cell=2.73 pg C/N=4.4	120	Makarieva et al. 2008	18	Makarieva et al. 2008
Phaeodactylum tricornutum	2	2	de Riso et al. 2009		27450724	NCBI: GCF_000150955.2		2018/12/12	10392	KEGG: pti	pti		36	Makarieva et al. 2008				Chl a/cell=0.250 pg Chl a/C=1.94% C/N=5.3	60	Makarieva et al. 2008	18	Makarieva et al. 2008
Phaeodactylum tricornutum	2	2	de Riso et al. 2009		27450724	NCBI: GCF_000150955.2		2018/12/12	10392	KEGG: pti	pti		38	Makarieva et al. 2008		0.95		Chl a/C=3.4% C/N=4.4	120	Makarieva et al. 2008	18	Makarieva et al. 2008
Phaeodactylum tricornutum	2	2	de Riso et al. 2009		27450724	NCBI: GCF_000150955.2		2018/12/12	10392	KEGG: pti	pti		43	Makarieva et al. 2008		1.15		Chl a/C=2.1% Pr/cell=2.34 pg C/N=5.3	120	Makarieva et al. 2008	18	Makarieva et al. 2008
Phaeodactylum tricornutum	2	2	de Riso et al. 2009		27450724	NCBI: GCF_000150955.2		2018/12/12	10392	KEGG: pti	pti		45	Makarieva et al. 2008		1		Chl a/C=5.6% C/N=4.6	120	Makarieva et al. 2008	18	Makarieva et al. 2008
Phaeodactylum tricornutum	2	2	de Riso et al. 2009		27450724	NCBI: GCF_000150955.2		2018/12/12	10392	KEGG: pti	pti		52	Makarieva et al. 2008		0.4		Chl a/C=7.5% Pr/cell=3.85 pg	120	Makarieva et al. 2008	18	Makarieva et al. 2008
Prorocentrum micans					NA				NA				7.3	Makarieva et al. 2008		0.075 (70 ホシmol/(m^2繝サs)); steady growth		C/cell=1068 pg C/V=0.246 pg/ホシm3 C/N=3.7 Chl/C=0.62%	4340	Makarieva et al. 2008	18	Makarieva et al. 2008
Prorocentrum micans					NA				NA				8.7	Makarieva et al. 2008		0.108 (150 ホシmol/(m^3繝サs)); steady growth		C/cell=1096 pg C/V=0.215 pg/ホシm3 C/N=4.1 Chl/C=0.47%	5096	Makarieva et al. 2008	18	Makarieva et al. 2008
Prorocentrum micans					NA				NA				13	Makarieva et al. 2008		0.164 (320 ホシmol/(m^4繝サs)); steady growth		C/cell=1117 pg C/V=0.218 pg/ホシm3 C/N=4.1 Chl/C=0.29%	5122	Makarieva et al. 2008	18	Makarieva et al. 2008
Prorocentrum micans					NA				NA				14	Makarieva et al. 2008		0.178 (600 ホシmol/(m^5繝サs)); steady growth		C/cell=1178 pg C/V=0.220 pg/ホシm3 C/N=3.9 Chl/C=0.24%	5350	Makarieva et al. 2008	18	Makarieva et al. 2008
Scenedesmus obliquus					NA				NA				1	Makarieva et al. 2008					220	Makarieva et al. 2008	20	Makarieva et al. 2008
Scenedesmus protuberans					NA				NA				6.3	Makarieva et al. 2008		cells dark-adapted for 15 mins			NA	Makarieva et al. 2008	20	Makarieva et al. 2008
Scenedesmus protuberans					NA				NA				8.7	Makarieva et al. 2008		cells dark-adapted for 15 mins			NA	Makarieva et al. 2008	20	Makarieva et al. 2008
Scenedesmus protuberans					NA				NA				12	Makarieva et al. 2008		cells dark-adapted for 15 mins			NA	Makarieva et al. 2008	20	Makarieva et al. 2008
Scenedesmus quadricauda					NA				NA				4	Makarieva et al. 2008		3 days of nitrate deprivation		C/cell=8 pg C/N=15 C/P=33 Chl a/C=0.8% Pr/C=0.45 Carbohydr/C=0.81	80	Makarieva et al. 2008	20	Makarieva et al. 2008
Scenedesmus quadricauda					NA				NA				4.4	Makarieva et al. 2008		7 days of P deprivation		C/cell=10 pg C/N=6.2 C/P=204 Chl a/C=1.5% Pr/C=0.72 Carbohydr/C=0.82	70	Makarieva et al. 2008	20	Makarieva et al. 2008
Scenedesmus quadricauda					NA				NA				6.2	Makarieva et al. 2008		addition of N after 3 days of nitrate deprivation		24 hr after addition of N to 2 days' Nstarved cells: C/cell=9pg C/N=5.1 C/P=19 Chl a/C=1.3% Pr/C=0.72 Carbohydr/C=0.72	NA	Makarieva et al. 2008	20	Makarieva et al. 2008
Scenedesmus quadricauda					NA				NA				6.8	Makarieva et al. 2008		addition of P after 7 days of P deprivation		36 hr after addition of P to 3 days' Pstarved cells: C/cell=12pg C/N=4.7 C/P=26 Chl a/C=3.4% Pr/C=0.98 Carbohydr/C=0.54	NA	Makarieva et al. 2008	20	Makarieva et al. 2008
Selenastrum capricornutum					NA				NA				13	Makarieva et al. 2008		(550 ホシmol/(m^2繝サs); 22 hr in darkness)			50	Makarieva et al. 2008	21	Makarieva et al. 2008
Selenastrum capricornutum					NA				NA				14	Makarieva et al. 2008		(100 ホシmol/(m^2繝サs); 0 hr in darkness)			50	Makarieva et al. 2008	21	Makarieva et al. 2008
Selenastrum capricornutum					NA				NA				14	Makarieva et al. 2008		(100 ホシmol/(m^2繝サs); 3.8 hr in darkness)			50	Makarieva et al. 2008	21	Makarieva et al. 2008
Selenastrum capricornutum					NA				NA				14	Makarieva et al. 2008		(100 ホシmol/(m^2繝サs); 22 hr in darkness)			50	Makarieva et al. 2008	21	Makarieva et al. 2008
Selenastrum capricornutum					NA				NA				17	Makarieva et al. 2008		(300 ホシmol/(m^2繝サs); 22 hr in darkness)			50	Makarieva et al. 2008	21	Makarieva et al. 2008
Selenastrum capricornutum					NA				NA				21	Makarieva et al. 2008		(300 ホシmol/(m^2繝サs); 3.8 hr in darkness)			50	Makarieva et al. 2008	21	Makarieva et al. 2008
Selenastrum capricornutum					NA				NA				21	Makarieva et al. 2008		(550 ホシmol/(m^2繝サs); 3.8 hr in darkness)			50	Makarieva et al. 2008	21	Makarieva et al. 2008
Selenastrum capricornutum					NA				NA				26	Makarieva et al. 2008		(300 ホシmol/(m^2繝サs); 0 hr in darkness)			50	Makarieva et al. 2008	21	Makarieva et al. 2008
Selenastrum capricornutum					NA				NA				57	Makarieva et al. 2008		(550 ホシmol/(m^2繝サs); 0 hr in darkness)			50	Makarieva et al. 2008	21	Makarieva et al. 2008
Selenastrum minutum					NA				NA				6.4	Makarieva et al. 2008		0.6		Chl/cell=0.235 pg	77	Makarieva et al. 2008	20	Makarieva et al. 2008
Selenastrum minutum					NA				NA				43	Makarieva et al. 2008		1.68		Chl/cell=0.717 pg	69	Makarieva et al. 2008	20	Makarieva et al. 2008
Skeletonema costatum					NA				NA				2.1	Makarieva et al. 2008		0.056		C/cell=16 pg C/V=0.246 pg/ホシm3 C/N=6.8 C/Chl a=22.9	65	Makarieva et al. 2008	15	Makarieva et al. 2008
Skeletonema costatum					NA				NA				2.6	Makarieva et al. 2008		0.19; Log		C/V=0.260 pg/ホシm3 C/N=4.5	77	Makarieva et al. 2008	15	Makarieva et al. 2008
Skeletonema costatum					NA				NA				3.3	Makarieva et al. 2008		0.28; Log		C/V=0.253 pg/ホシm3 C/N=3.8	79	Makarieva et al. 2008	15	Makarieva et al. 2008
Skeletonema costatum					NA				NA				5.9	Makarieva et al. 2008		0.45; Log		C/V=0.232 pg/ホシm3 C/N=4.3	82	Makarieva et al. 2008	15	Makarieva et al. 2008
Skeletonema costatum					NA				NA				8.6	Makarieva et al. 2008		1.87; one division away from stationary phase		C/V=0.094 pg/ホシm3 C/N=6.5 Chl a/C=1.56%	127	Makarieva et al. 2008	18	Makarieva et al. 2008
Skeletonema costatum					NA				NA				9.3	Makarieva et al. 2008		0.62; Log		C/V=0.214 pg/ホシm3 C/N=3.4	84	Makarieva et al. 2008	15	Makarieva et al. 2008
Skeletonema costatum					NA				NA				11.2	Makarieva et al. 2008		0.33		C/cell=15 pg C/N=8.2 C/Chl a=18.0	NA	Makarieva et al. 2008	15	Makarieva et al. 2008
Skeletonema costatum					NA				NA				11.2	Makarieva et al. 2008					NA	Makarieva et al. 2008	15	Makarieva et al. 2008
Skeletonema costatum					NA				NA				13	Makarieva et al. 2008					NA	Makarieva et al. 2008	15	Makarieva et al. 2008
Skeletonema costatum					NA				NA				14.9	Makarieva et al. 2008		1.41		C/cell=14 pg C/N=7.5 C/Chl a=18.9	NA	Makarieva et al. 2008	15	Makarieva et al. 2008
Skeletonema costatum					NA				NA				15.4	Makarieva et al. 2008					NA	Makarieva et al. 2008	15	Makarieva et al. 2008
Skeletonema costatum					NA				NA				15.5	Makarieva et al. 2008		2.41		C/cell=31 pg C/N=8.1 C/Chl a=82.4	NA	Makarieva et al. 2008	15	Makarieva et al. 2008
Skeletonema costatum					NA				NA				15.7	Makarieva et al. 2008		1.24		C/cell=16 pg C/N=6.4 C/Chl a=29.4	NA	Makarieva et al. 2008	15	Makarieva et al. 2008
Skeletonema costatum					NA				NA				16	Makarieva et al. 2008		0.95; Log		C/V=0.154 pg/ホシm3 C/N=5.6	91	Makarieva et al. 2008	15	Makarieva et al. 2008
Skeletonema costatum					NA				NA				16	Makarieva et al. 2008		0.77; Log		C/V=0.182 pg/ホシm3 C/N=3.7	88	Makarieva et al. 2008	15	Makarieva et al. 2008
Skeletonema costatum					NA				NA				16	Makarieva et al. 2008					NA	Makarieva et al. 2008	15	Makarieva et al. 2008
Skeletonema costatum					NA				NA				16.8	Makarieva et al. 2008		1.88		C/cell=16 pg C/V=0.129 pg/ホシm3 C/N=6.4 C/Chl a=51.3	124	Makarieva et al. 2008	15	Makarieva et al. 2008
Skeletonema costatum					NA				NA				18	Makarieva et al. 2008		0.88; Log		C/V=0.163 pg/ホシm3 C/N=5.0	92	Makarieva et al. 2008	15	Makarieva et al. 2008
Skeletonema costatum					NA				NA				19.6	Makarieva et al. 2008		2.34		C/cell=18 pg C/Chl a=54.4	NA	Makarieva et al. 2008	15	Makarieva et al. 2008
Skeletonema costatum					NA				NA				22.4	Makarieva et al. 2008		1.93		C/cell=22 pg C/V=0.177 pg/ホシm3 C/N=8.2 C/Chl a=29.0	124	Makarieva et al. 2008	15	Makarieva et al. 2008
Skeletonema costatum					NA				NA				22.4	Makarieva et al. 2008		2.37		C/cell=29 pg C/N=9.0 C/Chl a=38.7	NA	Makarieva et al. 2008	15	Makarieva et al. 2008
Skeletonema costatum					NA				NA				35	Makarieva et al. 2008					NA	Makarieva et al. 2008	15	Makarieva et al. 2008
Skeletonema costatum					NA				NA				54	Makarieva et al. 2008					NA	Makarieva et al. 2008	15	Makarieva et al. 2008
Stephanodiscus neoastraea					NA				NA				8.4	Makarieva et al. 2008				Silicates/DM=38% ODM/V=0.27 C/N=4.6 C/ODM=0.46 Chl a/ODM=0.024	14000	Makarieva et al. 2008	20	Makarieva et al. 2008
Strombidium capitatum					NA				NA				19	Makarieva et al. 2008		largest cells, little mortality during 24 hr starvation, active swimmer		The C/V ratio applied by the authors was 0.14 pg/ホシm3 based on the data of Putt & Stoecker 1989 for ciliates	200000	Makarieva et al. 2008	15	Makarieva et al. 2008
Symbiodinium sp. (zooxanthellae from Aiptasia pallida)	1	1	TC LaJeunesse et al. 2005	The value of Symbiodinium minutum was used.	1500000000	Shoguchi et al. 2013	The value of Symbiodinium minutum was used.		47014	KEGG: smin	smin	The value of Symbiodinium minutum was used.	15	Makarieva et al. 2008				Chl a/cell=1.9 pg	500	Makarieva et al. 2008	25	Makarieva et al. 2008
Symbiodinium sp. (zooxanthellae from Aiptasia pallida)	1	1	TC LaJeunesse et al. 2005	The value of Symbiodinium minutum was used.	1500000000	Shoguchi et al. 2013	The value of Symbiodinium minutum was used.		47014	KEGG: smin	smin	The value of Symbiodinium minutum was used.	22	Makarieva et al. 2008				Chl a/cell=2.8 pg	500	Makarieva et al. 2008	25	Makarieva et al. 2008
Symbiodinium sp. (zooxanthellae from Aiptasia pallida)	1	1	TC LaJeunesse et al. 2005	The value of Symbiodinium minutum was used.	1500000000	Shoguchi et al. 2013	The value of Symbiodinium minutum was used.		47014	KEGG: smin	smin	The value of Symbiodinium minutum was used.	41	Makarieva et al. 2008				Chl a/cell=2.8 pg	500	Makarieva et al. 2008	32	Makarieva et al. 2008
Symbiodinium sp. (zooxanthellae from Aiptasia pallida)	1	1	TC LaJeunesse et al. 2005	The value of Symbiodinium minutum was used.	1500000000	Shoguchi et al. 2013	The value of Symbiodinium minutum was used.		47014	KEGG: smin	smin	The value of Symbiodinium minutum was used.	77	Makarieva et al. 2008				Chl a/cell=1.9 pg	500	Makarieva et al. 2008	32	Makarieva et al. 2008
Symbiodinium sp. (zooxanthellae from Aiptasia pallida)	1	1	TC LaJeunesse et al. 2005	The value of Symbiodinium minutum was used.	1500000000	Shoguchi et al. 2013	The value of Symbiodinium minutum was used.		47014	KEGG: smin	smin	The value of Symbiodinium minutum was used.	109	Makarieva et al. 2008				Chl a/cell=2.8 pg	500	Makarieva et al. 2008	34	Makarieva et al. 2008
Symbiodinium sp. (zooxanthellae from Aiptasia pallida)	1	1	TC LaJeunesse et al. 2005	The value of Symbiodinium minutum was used.	1500000000	Shoguchi et al. 2013	The value of Symbiodinium minutum was used.		47014	KEGG: smin	smin	The value of Symbiodinium minutum was used.	109	Makarieva et al. 2008				Chl a/cell=1.9 pg	500	Makarieva et al. 2008	34	Makarieva et al. 2008
Symbiodinium sp. (zooxanthellae from Pocillopora capitata)	1	1	TC LaJeunesse et al. 2005	The value of Symbiodinium minutum was used.	1500000000	Shoguchi et al. 2013	The value of Symbiodinium minutum was used.		47014	KEGG: smin	smin	The value of Symbiodinium minutum was used.	4	Makarieva et al. 2008					NA	Makarieva et al. 2008	24	Makarieva et al. 2008
Terpsinoe musica					NA				NA				2.9	Makarieva et al. 2008					NA	Makarieva et al. 2008	25	Makarieva et al. 2008
Thalassiosira allenii	2	2	Armbrust et al. 2004	The values of T. pseudonana were used.	32437365	NCBI: GCF_000149405.2	The value of Thalassiosira pseudonana was used.	2018/12/12	11672	KEGG: tps	tps	The value of Thalassiosira pseudonana was used.	2.6	Makarieva et al. 2008					300	Makarieva et al. 2008	20	Makarieva et al. 2008
Thalassiosira nordenskioeldii	2	2	Armbrust et al. 2004	The values of T. pseudonana were used.	32437365	NCBI: GCF_000149405.2	The value of Thalassiosira pseudonana was used.	2018/12/12	11672	KEGG: tps	tps	The value of Thalassiosira pseudonana was used.	2	Makarieva et al. 2008		0.12		N/cell=9.0 pg C/cell=48 pg Chl a/cell=3.1 pg	500	Makarieva et al. 2008	0.5	Makarieva et al. 2008
Thalassiosira nordenskioeldii	2	2	Armbrust et al. 2004	The values of T. pseudonana were used.	32437365	NCBI: GCF_000149405.2	The value of Thalassiosira pseudonana was used.	2018/12/12	11672	KEGG: tps	tps	The value of Thalassiosira pseudonana was used.	2.3	Makarieva et al. 2008		0.33		N/cell=9.1 pg C/cell=46 pg Chl a/cell=1.9 pg	470	Makarieva et al. 2008	0.5	Makarieva et al. 2008
Thalassiosira nordenskioeldii	2	2	Armbrust et al. 2004	The values of T. pseudonana were used.	32437365	NCBI: GCF_000149405.2	The value of Thalassiosira pseudonana was used.	2018/12/12	11672	KEGG: tps	tps	The value of Thalassiosira pseudonana was used.	3.7	Makarieva et al. 2008		0.1		N/cell=7.8 pg C/cell=43 pg Chl a/cell=2.7 pg	430	Makarieva et al. 2008	0.5	Makarieva et al. 2008
Thalassiosira nordenskioeldii	2	2	Armbrust et al. 2004	The values of T. pseudonana were used.	32437365	NCBI: GCF_000149405.2	The value of Thalassiosira pseudonana was used.	2018/12/12	11672	KEGG: tps	tps	The value of Thalassiosira pseudonana was used.	4.5	Makarieva et al. 2008		0.33		N/cell=13 pg C/cell=69 pg Chl a/cell=1.2 pg	830	Makarieva et al. 2008	0.5	Makarieva et al. 2008
Thalassiosira pseudonana	2	2	Armbrust et al. 2004		32437365	NCBI: GCF_000149405.2		2018/12/12	11672	KEGG: tps	tps		5	Makarieva et al. 2008		late exp/early stat			NA	Makarieva et al. 2008	24	Makarieva et al. 2008
Thalassiosira pseudonana	2	2	Armbrust et al. 2004		32437365	NCBI: GCF_000149405.2		2018/12/12	11672	KEGG: tps	tps		12.4	Makarieva et al. 2008		1.92; Log		C/V=0.142 pg/ホシm3 C/N=7.9 Chl a/C=1.33%	77	Makarieva et al. 2008	18	Makarieva et al. 2008
Thalassiosira weissflogii	2	2	von Dassow et al. 2008		32437365	NCBI: GCF_000149405.2	The value of Thalassiosira pseudonana was used.	2018/12/12	11672	KEGG: tps	tps	The value of Thalassiosira pseudonana was used.	8.1	Makarieva et al. 2008		0.25 (30 ホシmol/(m^2繝サs)); steady growth		C/cell=275 pg C/V=0.235 pg/ホシm3 C/N=6.3 Chl/C=5.00%	1172	Makarieva et al. 2008	18	Makarieva et al. 2008
Thalassiosira weissflogii	2	2	von Dassow et al. 2008		32437365	NCBI: GCF_000149405.2	The value of Thalassiosira pseudonana was used.	2018/12/12	11672	KEGG: tps	tps	The value of Thalassiosira pseudonana was used.	15.1	Makarieva et al. 2008		1.25; Log		C/V=0.331 pg/ホシm3 C/N=8.3 Chl a/C=1.43%	529	Makarieva et al. 2008	18	Makarieva et al. 2008
Thalassiosira weissflogii	2	2	von Dassow et al. 2008		32437365	NCBI: GCF_000149405.2	The value of Thalassiosira pseudonana was used.	2018/12/12	11672	KEGG: tps	tps	The value of Thalassiosira pseudonana was used.	19	Makarieva et al. 2008		0.62 (70 ホシmol/(m^2繝サs)); steady growth		C/cell=277 pg C/V=0.190 pg/ホシm3 C/N=6.6 Chl/C=4.27%	1460	Makarieva et al. 2008	18	Makarieva et al. 2008
Thalassiosira weissflogii	2	2	von Dassow et al. 2008		32437365	NCBI: GCF_000149405.2	The value of Thalassiosira pseudonana was used.	2018/12/12	11672	KEGG: tps	tps	The value of Thalassiosira pseudonana was used.	26	Makarieva et al. 2008		mean minimum value among 49 combinations of temperature, daylenght and irradiance, growth rates from 0.1 to 3.0 day-1		C/cell=328 pg C/V=0.240 pg/ホシm3 C/N=8.3 Chl/C=2.11%	1364	Makarieva et al. 2008	18	Makarieva et al. 2008
Thalassiosira weissflogii	2	2	von Dassow et al. 2008		32437365	NCBI: GCF_000149405.2	The value of Thalassiosira pseudonana was used.	2018/12/12	11672	KEGG: tps	tps	The value of Thalassiosira pseudonana was used.	28	Makarieva et al. 2008		1.15 (150 ホシmol/(m^2繝サs)); steady growth		C/cell=291 pg C/V=0.174 pg/ホシm3 C/N=6.5 Chl/C=3.46%	1675	Makarieva et al. 2008	18	Makarieva et al. 2008
Thalassiosira weissflogii	2	2	von Dassow et al. 2008		32437365	NCBI: GCF_000149405.2	The value of Thalassiosira pseudonana was used.	2018/12/12	11672	KEGG: tps	tps	The value of Thalassiosira pseudonana was used.	28	Makarieva et al. 2008		1.80 (600 ホシmol/(m^2繝サs)); steady growth		C/cell=326 pg C/V=0.220 pg/ホシm3 C/N=8.1 Chl/C=1.55%	1480	Makarieva et al. 2008	18	Makarieva et al. 2008
Trebouxia sp. (phycobiont of Caloplaca holocarpa)					NA				NA				1.4	Makarieva et al. 2008		overnight incubation in darkness		Chl a/WM=0.000625	1000	Makarieva et al. 2008	20	Makarieva et al. 2008
Trebouxia sp. (phycobiont of Cladonia cristatella)					NA				NA				2.6	Makarieva et al. 2008		overnight incubation in darkness		Chl a/WM=0.000358	1000	Makarieva et al. 2008	20	Makarieva et al. 2008
Trebouxia sp. (phycobiont of Lecanora dispersa)					NA				NA				1.7	Makarieva et al. 2008		overnight incubation in darkness		Chl a/WM=0.000354	1000	Makarieva et al. 2008	20	Makarieva et al. 2008
Acanthamoeba sp.	2	25	Yang et al. 1994; Crary 2012	The values of Acanthamoeba sp. were used.	42019824	NCBI: GCF_000313135.1	The value of Acanthamoeba castellanii was used.	2018/12/12	14973	KEGG: acan	acan	The value of Acanthamoeba castellanii was used.	7.097405776	Fenchel et al. 1983			Starved	Resp. is average endogenous rate (p 82); recalculated from 28 C	4540	Fenchel et al. 1983	28	Fenchel et al. 1983
Acanthamoeba sp.	2	25	Yang et al. 1994; Crary 2012	The values of Acanthamoeba sp. were used.	42019824	NCBI: GCF_000313135.1	The value of Acanthamoeba castellanii was used.	2018/12/12	14973	KEGG: acan	acan	The value of Acanthamoeba castellanii was used.	25	Fenchel et al. 1983			Growing	R is mean value for dividing cells (Table); recalcurated from 30 C	3000	Fenchel et al. 1983	30	Fenchel et al. 1983
Acanthamoeba castellanii	2	25	Yang et al. 1994; Crary 2012	The values of Acanthamoeba sp. were used.	42019824	NCBI: GCF_000313135.1		2018/12/12	14973	KEGG: acan	acan		18.18442153	Fenchel et al. 1983			Growing	Resp. is mean value during growth of a culture; recalculated from 30 C	3880	Fenchel et al. 1983	30	Fenchel et al. 1983
Acanthamoeba castellanii	2	25	Yang et al. 1994; Crary 2012	The values of Acanthamoeba sp. were used.	42019824	NCBI: GCF_000313135.1		2018/12/12	14973	KEGG: acan	acan		71.3966979	Fenchel et al. 1983			Taken from growing cultures		2490	Fenchel et al. 1983	NA	Fenchel et al. 1983
Acanthamoeba castellanii	2	25	Yang et al. 1994; Crary 2012	The values of Acanthamoeba sp. were used.	42019824	NCBI: GCF_000313135.1		2018/12/12	14973	KEGG: acan	acan		9.593931281	Fenchel et al. 1983			Taken from growing cultures		2490	Fenchel et al. 1983	NA	Fenchel et al. 1983
Acanthamoeba castellanii	2	25	Yang et al. 1994; Crary 2012	The values of Acanthamoeba sp. were used.	42019824	NCBI: GCF_000313135.1		2018/12/12	14973	KEGG: acan	acan		37.33333333	Fenchel et al. 1983			Growing	R recalculated from 30 C	1000	Fenchel et al. 1983	30	Fenchel et al. 1983
Acanthamoeba palestinensis	2	25	Yang et al. 1994; Crary 2012	The values of Acanthamoeba sp. were used.	42019824	NCBI: GCF_000313135.1	The value of Acanthamoeba castellanii was used.	2018/12/12	14973	KEGG: acan	acan	The value of Acanthamoeba castellanii was used.	5.917159763	Fenchel et al. 1983			Growing	R recalculated from 27 C	6760	Fenchel et al. 1983	27	Fenchel et al. 1983
Acanthamoeba palestinensis	2	25	Yang et al. 1994; Crary 2012	The values of Acanthamoeba sp. were used.	42019824	NCBI: GCF_000313135.1	The value of Acanthamoeba castellanii was used.	2018/12/12	14973	KEGG: acan	acan	The value of Acanthamoeba castellanii was used.	2.112676056	Fenchel et al. 1983			Cysts (in non-nutrient solution)	R recalculated from 27 C	3550	Fenchel et al. 1983	27	Fenchel et al. 1983
Acanthamoeba rhysodes	2	25	Yang et al. 1994; Crary 2012	The values of Acanthamoeba sp. were used.	42019824	NCBI: GCF_000313135.1	The value of Acanthamoeba castellanii was used.	2018/12/12	14973	KEGG: acan	acan	The value of Acanthamoeba castellanii was used.	9.166666667	Fenchel et al. 1983			Starved 2 d	R recalculated from 30 C	5000	Fenchel et al. 1983	30	Fenchel et al. 1983
Actinosphaerium eichhorni					NA				NA				0.395634921	Fenchel et al. 1983			Unspecified	R recalculated from 21.8 C	14000000	Fenchel et al. 1983	21.8	Fenchel et al. 1983
Allogromia laticollaris					NA				NA				1.189358372	Fenchel et al. 1983			Taken from growing cultures	Data taken from Fig. 1 and Table 1; recalculated from 35 C	71000000	Fenchel et al. 1983	35	Fenchel et al. 1983
Allogromia laticollaris					NA				NA				0.852880658	Fenchel et al. 1983			Unspecified	R recalculated from 21 C	54000000	Fenchel et al. 1983	21	Fenchel et al. 1983
Amoeba proteus					NA				NA				0.89031339	Fenchel et al. 1983			Unspecified		936000	Fenchel et al. 1983	NA	Fenchel et al. 1983
Amoeba proteus					NA				NA				0.593869732	Fenchel et al. 1983			Starved 2 d	R recalculated from 22.8 C	2320000	Fenchel et al. 1983	22.8	Fenchel et al. 1983
Amoeba proteus					NA				NA				10.68376068	Fenchel et al. 1983			Taken from growing cultures	Resp. is mean value for motile cells in Table 2	936000	Fenchel et al. 1983	NA	Fenchel et al. 1983
Amoeba proteus					NA				NA				2.777777778	Fenchel et al. 1983			Starved 2-4 d	Only control values from Table 1 included	900000	Fenchel et al. 1983	NA	Fenchel et al. 1983
Amoeba proteus					NA				NA				2.111111111	Fenchel et al. 1983			Cells of various sizes taken from growing cultures		500000	Fenchel et al. 1983	NA	Fenchel et al. 1983
Amoeba proteus					NA				NA				4.285714286	Fenchel et al. 1983			Cells of various sizes taken from growing cultures		1400000	Fenchel et al. 1983	NA	Fenchel et al. 1983
Chaos carolinense					NA				NA				0.740740741	Fenchel et al. 1983			Starved (7 d)	R recalculated from 25 C (C. carolinense is assumed to be synonymous with Pelomyxa carolinensis, Chaos chaos, Chaos carolinensis, and Amoeba carolinensis)	27600000	Fenchel et al. 1983	25	Fenchel et al. 1983
Chaos carolinense					NA				NA				1.597222222	Fenchel et al. 1983			taken from growing cultures	R recalculated from 25 C (C. carolinense is assumed to be synonymous with Pelomyxa carolinensis, Chaos chaos, Chaos carolinensis, and Amoeba carolinensis)	36800000	Fenchel et al. 1983	NA	Fenchel et al. 1983
Chaos carolinense					NA				NA				1.168091168	Fenchel et al. 1983			Unspecified		35100000	Fenchel et al. 1983	20	Fenchel et al. 1983
Chaos carolinense					NA				NA				1.36119025	Fenchel et al. 1983			Unspecified	Temp. presumed to be 20 C	35100000	Fenchel et al. 1983	NA	Fenchel et al. 1983
Chaos carolinense					NA				NA				0.187777778	Fenchel et al. 1983			Taken from growing cultures		50000000	Fenchel et al. 1983	NA	Fenchel et al. 1983
Chaos carolinense					NA				NA				1.866666667	Fenchel et al. 1983			Starved 1 mo		12500000	Fenchel et al. 1983	26	Fenchel et al. 1983
Chaos carolinense					NA				NA				1.71	Fenchel et al. 1983			Starved 1 d	Resp. is average of control values in Table 4; recalculated from 26 C	20000000	Fenchel et al. 1983	25	Fenchel et al. 1983
Chaos carolinense					NA				NA				0.880952381	Fenchel et al. 1983			Unspecified	Calculated from control values; R is recalculated from 25 C	35000000	Fenchel et al. 1983		Fenchel et al. 1983
Chaos carolinense					NA				NA				1.444444444	Fenchel et al. 1983			Cells in various phys. states taken from cultures	R recalculated from 25 C	15000000	Fenchel et al. 1983	25	Fenchel et al. 1983
Chaos carolinense					NA				NA				1.434343434	Fenchel et al. 1983			Cells in various phys. states taken from cultures	R recalculated from 25 C	5500000	Fenchel et al. 1983	25	Fenchel et al. 1983
Difflugia sp.					NA				NA				6.60968661	Fenchel et al. 1983			Taken from growing cultures	Resp. is mean of 7 fed cells, p 511	975000	Fenchel et al. 1983	NA	Fenchel et al. 1983
Rosalina leei					NA				NA				2.595555556	Fenchel et al. 1983			Taken from growing cultures	Data taken from Fig. 1 and Table 2; recalculated from 25 C	125000000	Fenchel et al. 1983	25	Fenchel et al. 1983
Spiroloculina hyalini					NA				NA				31.53594771	Fenchel et al. 1983			Taken from growing cultures	Data taken from Fig. 1 and Table 3	3400000	Fenchel et al. 1983	NA	Fenchel et al. 1983
Astasia klebsii					NA				NA				4.888888889	Fenchel et al. 1983			Starved	R recalculated from 25.2 C	1500	Fenchel et al. 1983	25.2	Fenchel et al. 1983
Astasia klebsii					NA				NA				44.90740741	Fenchel et al. 1983			Growing	R recalculated from 25.2 C	6000	Fenchel et al. 1983	25.2	Fenchel et al. 1983
Astasia longa					NA				NA				51.26467931	Fenchel et al. 1983			Growing		2460	Fenchel et al. 1983	NA	Fenchel et al. 1983
Astasia longa					NA				NA				15.65656566	Fenchel et al. 1983			Starved	R recalculated from 26 C	1100	Fenchel et al. 1983	26	Fenchel et al. 1983
Astasia longa					NA				NA				38.23661718	Fenchel et al. 1983			Growing	R recalculated from 26 C	2470	Fenchel et al. 1983	26	Fenchel et al. 1983
Astasia longa					NA				NA				30.3030303	Fenchel et al. 1983			Starved	Resp. values taken from Fig. 1	1100	Fenchel et al. 1983		Fenchel et al. 1983
Astasia longa					NA				NA				62.97795771	Fenchel et al. 1983			Growing	Resp. values taken from Fig. 1	2470	Fenchel et al. 1983		Fenchel et al. 1983
Astasia longa					NA				NA				8.266666667	Fenchel et al. 1983			Starved	R recalculated from 28.5 C	2500	Fenchel et al. 1983	28.5	Fenchel et al. 1983
Astasia longa					NA				NA				27.51360727	Fenchel et al. 1983			Growing	R recalculated from 28.5 C	5573	Fenchel et al. 1983	28.5	Fenchel et al. 1983
Chilomonas paramecium					NA				NA				59.31198102	Fenchel et al. 1983			Growing	R recalculated from 25 C	1124	Fenchel et al. 1983	25	Fenchel et al. 1983
Chilomonas paramecium					NA				NA				36.62962963	Fenchel et al. 1983			Cells taken from non-growing culture	Figs. taken from Table 2-mean of 2 strains; recalculated from 25 C	1500	Fenchel et al. 1983	25	Fenchel et al. 1983
Chilomonas paramecium					NA				NA				53.53535354	Fenchel et al. 1983			Growing	recalculated from 25 C	2750	Fenchel et al. 1983	25	Fenchel et al. 1983
Chilomonas paramecium					NA				NA				71.51515152	Fenchel et al. 1983			Growing	R recalculated from 25 C	2750	Fenchel et al. 1983	25	Fenchel et al. 1983
Chilomonas paramecium					NA				NA				12.22222222	Fenchel et al. 1983			Starved	R recalculated from 24.5 C	1000	Fenchel et al. 1983	24.5	Fenchel et al. 1983
Chilomonas paramecium					NA				NA				70.92592593	Fenchel et al. 1983			Growing	R recalculated from 24.5 C	3000	Fenchel et al. 1983	24.5	Fenchel et al. 1983
Chilomonas paramecium					NA				NA				74.13997628	Fenchel et al. 1983			Growing		1124	Fenchel et al. 1983	NA	Fenchel et al. 1983
Euglena gracilis					NA				NA				15.11954993	Fenchel et al. 1983			Starved	R recalculated from 26 C	1580	Fenchel et al. 1983	26	Fenchel et al. 1983
Euglena gracilis					NA				NA				31.52367027	Fenchel et al. 1983			Growing	Resp. is value predicted in the absence of centrifugaion; recalculated from 26.5 C	7067	Fenchel et al. 1983	26.5	Fenchel et al. 1983
Ochromonas sp.					NA				NA				85.55555556	Fenchel et al. 1983			Growing		250	Fenchel et al. 1983	NA	Fenchel et al. 1983
Ochromonas sp.					NA				NA				5.555555556	Fenchel et al. 1983			Starved		70	Fenchel et al. 1983	NA	Fenchel et al. 1983
Pleuromonas jaculans					NA				NA				178.8888889	Fenchel et al. 1983			Growing		50	Fenchel et al. 1983	NA	Fenchel et al. 1983
Pleuromonas jaculans					NA				NA				11.66666667	Fenchel et al. 1983			Starved		25	Fenchel et al. 1983	NA	Fenchel et al. 1983
Blepharisma undulans					NA				NA				2.777777778	Fenchel et al. 1983			Unspecified	R is calculated from mean values in summary	140000	Fenchel et al. 1983	NA	Fenchel et al. 1983
Bresslaua insidiatrix					NA				NA				53.87205387	Fenchel et al. 1983			Cells in various phys. states taken from cultures	Recalculated from 25 C	33000	Fenchel et al. 1983	25	Fenchel et al. 1983
Bresslaua insidiatrix					NA				NA				22.22222222	Fenchel et al. 1983			Cells in various phys. states taken from cultures	Recalculated from 25 C	15000	Fenchel et al. 1983	25	Fenchel et al. 1983
Carchesium polypinum					NA				NA				22.70531401	Fenchel et al. 1983			Unspecified		230000	Fenchel et al. 1983	NA	Fenchel et al. 1983
Coleps hirtus					NA				NA				27.77777778	Fenchel et al. 1983			Unspecified		70000	Fenchel et al. 1983	NA	Fenchel et al. 1983
Colpidium campylum					NA				NA				14.85788114	Fenchel et al. 1983			Unspecified	Recalculated from 24 C	43000	Fenchel et al. 1983	24	Fenchel et al. 1983
Colpidium campylum					NA				NA				14.5994832	Fenchel et al. 1983			Growing	Resp. is mean value in Table 1	43000	Fenchel et al. 1983	NA	Fenchel et al. 1983
Colpoda cucullus					NA				NA				3.34365283	Fenchel et al. 1983			Cyst	Recalculated from 24 C	16366	Fenchel et al. 1983	24	Fenchel et al. 1983
Colpoda cucullus					NA				NA				10.56790123	Fenchel et al. 1983			Unspecified	Recalculated from 24 C	45000	Fenchel et al. 1983	24	Fenchel et al. 1983
Colpoda steinii					NA				NA				46.94444444	Fenchel et al. 1983			Taken from growing cultures	Recalculated from 30 C	10000	Fenchel et al. 1983	30	Fenchel et al. 1983
Didinium nasutum					NA				NA				13.03854875	Fenchel et al. 1983			Taken from growing cultures		294000	Fenchel et al. 1983	NA	Fenchel et al. 1983
Didinium nasutum					NA				NA				12.9472693	Fenchel et al. 1983			Taken from growing culture		1180000	Fenchel et al. 1983	NA	Fenchel et al. 1983
Dileptus cygnus					NA				NA				5.648148148	Fenchel et al. 1983			Unspecified	Recalculated from 23 C	2400000	Fenchel et al. 1983	23	Fenchel et al. 1983
Diophrys sp.					NA				NA				34.92063492	Fenchel et al. 1983			Unspecified	Recalculated from 23 C	21000	Fenchel et al. 1983	23	Fenchel et al. 1983
Euplotes vannus					NA				NA				5.481481481	Fenchel et al. 1983			Unspecified	Recalculated from 25 C	7500	Fenchel et al. 1983	25	Fenchel et al. 1983
Frontonia leucas					NA				NA				0.46145494	Fenchel et al. 1983			Unspecified		614000	Fenchel et al. 1983	NA	Fenchel et al. 1983
Intranstylum steini					NA				NA				35.8974359	Fenchel et al. 1983			Unspecified		26000	Fenchel et al. 1983	NA	Fenchel et al. 1983
Opercularia mutans					NA				NA				20.69444444	Fenchel et al. 1983			Unspecified		120000	Fenchel et al. 1983	NA	Fenchel et al. 1983
Paramecium aurelia	2	4	Fokin et al. 2001		72094543	NCBI: GCF_000165425.1	The value of Paramecium tetraurelia was used.	2018/12/12	40043	KEGG: ptm	ptm	The value of Paramecium tetraurelia was used.	19.56882255	Fenchel et al. 1983			Taken from growing cultures		100500	Fenchel et al. 1983	NA	Fenchel et al. 1983
Paramecium aurelia	2	4	Fokin et al. 2001		72094543	NCBI: GCF_000165425.1	The value of Paramecium tetraurelia was used.	2018/12/12	40043	KEGG: ptm	ptm	The value of Paramecium tetraurelia was used.	6.166666667	Fenchel et al. 1983			Unspecified	Mean of figs in Table 2; recalculated from 27 C	200000	Fenchel et al. 1983	27	Fenchel et al. 1983
Paramecium aurelia	2	4	Fokin et al. 2001		72094543	NCBI: GCF_000165425.1	The value of Paramecium tetraurelia was used.	2018/12/12	40043	KEGG: ptm	ptm	The value of Paramecium tetraurelia was used.	21.66666667	Fenchel et al. 1983			Taken from growing cultures	Resp. is mean of range given; recalculated from 26 C	200000	Fenchel et al. 1983	26	Fenchel et al. 1983
Paramecium aurelia	2	4	Fokin et al. 2001		72094543	NCBI: GCF_000165425.1	The value of Paramecium tetraurelia was used.	2018/12/12	40043	KEGG: ptm	ptm	The value of Paramecium tetraurelia was used.	1.160337553	Fenchel et al. 1983			Unspecified		158000	Fenchel et al. 1983	NA	Fenchel et al. 1983
Paramecium calkinsi	2	4	Fokin et al. 2001		72094543	NCBI: GCF_000165425.1	The value of Paramecium tetraurelia was used.	2018/12/12	40043	KEGG: ptm	ptm	The value of Paramecium tetraurelia was used.	4.362139918	Fenchel et al. 1983			Starved	Resp. is mean value for starving cells of 2 mating types	135000	Fenchel et al. 1983	NA	Fenchel et al. 1983
Paramecium caudatum	2	8	Fokin et al. 2001		72094543	NCBI: GCF_000165425.1	The value of Paramecium tetraurelia was used.	2018/12/12	40043	KEGG: ptm	ptm	The value of Paramecium tetraurelia was used.	5.444444444	Fenchel et al. 1983			Unspecified	Recalculated from 21.2 C	500000	Fenchel et al. 1983	21.2	Fenchel et al. 1983
Paramecium caudatum	2	8	Fokin et al. 2001		72094543	NCBI: GCF_000165425.1	The value of Paramecium tetraurelia was used.	2018/12/12	40043	KEGG: ptm	ptm	The value of Paramecium tetraurelia was used.	18.32465278	Fenchel et al. 1983			Taken from growing cultures		640000	Fenchel et al. 1983	NA	Fenchel et al. 1983
Paramecium caudatum	2	8	Fokin et al. 2001		72094543	NCBI: GCF_000165425.1	The value of Paramecium tetraurelia was used.	2018/12/12	40043	KEGG: ptm	ptm	The value of Paramecium tetraurelia was used.	34.44444444	Fenchel et al. 1983			Taken from growing cultures	Recalculated from 22.7 C	200000	Fenchel et al. 1983	22.7	Fenchel et al. 1983
Paramecium caudatum	2	8	Fokin et al. 2001		72094543	NCBI: GCF_000165425.1	The value of Paramecium tetraurelia was used.	2018/12/12	40043	KEGG: ptm	ptm	The value of Paramecium tetraurelia was used.	20.55555556	Fenchel et al. 1983			Taken from growing cultures	Recalculated from 22.7 C	1200000	Fenchel et al. 1983	22.7	Fenchel et al. 1983
Paramecium caudatum	2	8	Fokin et al. 2001		72094543	NCBI: GCF_000165425.1	The value of Paramecium tetraurelia was used.	2018/12/12	40043	KEGG: ptm	ptm	The value of Paramecium tetraurelia was used.	10.52631579	Fenchel et al. 1983			Cells in various phys. states taken from cultures	Recalculated from 25 C	950000	Fenchel et al. 1983	25	Fenchel et al. 1983
Paramecium caudatum	2	8	Fokin et al. 2001		72094543	NCBI: GCF_000165425.1	The value of Paramecium tetraurelia was used.	2018/12/12	40043	KEGG: ptm	ptm	The value of Paramecium tetraurelia was used.	6.209150327	Fenchel et al. 1983			Cells in various phys. states taken from cultures	Recalculated from 25 C	170000	Fenchel et al. 1983	25	Fenchel et al. 1983
Paramecium caudatum	2	8	Fokin et al. 2001		72094543	NCBI: GCF_000165425.1	The value of Paramecium tetraurelia was used.	2018/12/12	40043	KEGG: ptm	ptm	The value of Paramecium tetraurelia was used.	7.86163522	Fenchel et al. 1983			Taken from growing cultures		530000	Fenchel et al. 1983	NA	Fenchel et al. 1983
Placus sp.1					NA				NA				13.86713084	Fenchel et al. 1983			Unspecified	Recalculated from 28.8 C	383000	Fenchel et al. 1983	28.8	Fenchel et al. 1983
Placus sp.2					NA				NA				6.101747815	Fenchel et al. 1983			Unspecified	Recalculated from 28.8 C	712000	Fenchel et al. 1983	28.8	Fenchel et al. 1983
Podophrya fixa					NA				NA				2.356902357	Fenchel et al. 1983			Taken from growing culture		49500	Fenchel et al. 1983	NA	Fenchel et al. 1983
Podophrya fixa					NA				NA				2.870991797	Fenchel et al. 1983			Starved 96 h		14900	Fenchel et al. 1983	NA	Fenchel et al. 1983
Spirostomum ambiguum					NA				NA				1.229166667	Fenchel et al. 1983			Cells taken from non-growing culture	Resp. taken from Table 2; recalculated from 25 C	8000000	Fenchel et al. 1983	25	Fenchel et al. 1983
Spirostomum ambiguum					NA				NA				5.87962963	Fenchel et al. 1983			Taken from growing cultures		12000000	Fenchel et al. 1983	NA	Fenchel et al. 1983
Spirostomum intermedium					NA				NA				3	Fenchel et al. 1983			Starved		500000	Fenchel et al. 1983	NA	Fenchel et al. 1983
Spirostomum minus					NA				NA				3.444444444	Fenchel et al. 1983			Starved		500000	Fenchel et al. 1983	NA	Fenchel et al. 1983
Spirostomum teres					NA				NA				0.652658389	Fenchel et al. 1983			Unspecified		349000	Fenchel et al. 1983	NA	Fenchel et al. 1983
Stentor coeruleus					NA				NA				6.26566416	Fenchel et al. 1983			Starved 3-5 d		1330000	Fenchel et al. 1983	NA	Fenchel et al. 1983
Stentor coeruleus					NA				NA				0.416666667	Fenchel et al. 1983			Cells of various sizes taken from growing cultures		1000000	Fenchel et al. 1983	NA	Fenchel et al. 1983
Stentor coeruleus					NA				NA				0.266362253	Fenchel et al. 1983			Cells of various sizes taken from growing cultures		7300000	Fenchel et al. 1983	NA	Fenchel et al. 1983
Stormbidium sp.					NA				NA				411.1111111	Fenchel et al. 1983			Unspecified	Recalculated from 22 C	1500	Fenchel et al. 1983	22	Fenchel et al. 1983
Stylonychia mytilus					NA				NA				14.38271605	Fenchel et al. 1983			Unspecified		900000	Fenchel et al. 1983	22	Fenchel et al. 1983
Tetrahymena geleii	2	2	Gorovsky 1973		103014375	NCBI: GCF_000189635.1	The value of Tetrahymena thermophila was used.	2018/12/12	27041	KEGG: tet	tet	The value of Tetrahymena thermophila was used.	14.72473409	Fenchel et al. 1983			Cells from a nongrowing culture	Recalculated from 21 C; figs. quoted are for a 6-day culture	22449	Fenchel et al. 1983	21	Fenchel et al. 1983
Tetrahymena geleii	2	2	Gorovsky 1973		103014375	NCBI: GCF_000189635.1	The value of Tetrahymena thermophila was used.	2018/12/12	27041	KEGG: tet	tet	The value of Tetrahymena thermophila was used.	27.77777778	Fenchel et al. 1983			Growing	Recalculated from 26.8; higher rate is for expo. Phase cells (Table 4) lower rate is for same cells in phosphate buffer	54000	Fenchel et al. 1983	26.8	Fenchel et al. 1983
Tetrahymena geleii	2	2	Gorovsky 1973		103014375	NCBI: GCF_000189635.1	The value of Tetrahymena thermophila was used.	2018/12/12	27041	KEGG: tet	tet	The value of Tetrahymena thermophila was used.	15.15625	Fenchel et al. 1983			Starved	Recalculated from 26.8; higher rate is for expo. Phase cells (Table 4) lower rate is for same cells in phosphate buffer	32000	Fenchel et al. 1983	26.8	Fenchel et al. 1983
Tetrahymena geleii	2	2	Gorovsky 1973		103014375	NCBI: GCF_000189635.1	The value of Tetrahymena thermophila was used.	2018/12/12	27041	KEGG: tet	tet	The value of Tetrahymena thermophila was used.	110.8757062	Fenchel et al. 1983			Growing	Resp. is max. value from Table 3; recalculated from 25 C	23600	Fenchel et al. 1983	25	Fenchel et al. 1983
Tetrahymena pyriformis	2	2	Gorovsky 1973		103014375	NCBI: GCF_000189635.1	The value of Tetrahymena thermophila was used.	2018/12/12	27041	KEGG: tet	tet	The value of Tetrahymena thermophila was used.	25.38888889	Fenchel et al. 1983			Unspecified	Recalculated from 22 C	10000	Fenchel et al. 1983	22	Fenchel et al. 1983
Tetrahymena pyriformis	2	2	Gorovsky 1973		103014375	NCBI: GCF_000189635.1	The value of Tetrahymena thermophila was used.	2018/12/12	27041	KEGG: tet	tet	The value of Tetrahymena thermophila was used.	11.05555556	Fenchel et al. 1983			Starved	Resp. is endogenous rate recalculated from 25 C	10000	Fenchel et al. 1983	25	Fenchel et al. 1983
Tetrahymena pyriformis	2	2	Gorovsky 1973		103014375	NCBI: GCF_000189635.1	The value of Tetrahymena thermophila was used.	2018/12/12	27041	KEGG: tet	tet	The value of Tetrahymena thermophila was used.	58.22222222	Fenchel et al. 1983			Growing	Recalculated from 28 C	50000	Fenchel et al. 1983	28	Fenchel et al. 1983
Tetrahymena pyriformis	2	2	Gorovsky 1973		103014375	NCBI: GCF_000189635.1	The value of Tetrahymena thermophila was used.	2018/12/12	27041	KEGG: tet	tet	The value of Tetrahymena thermophila was used.	17.77777778	Fenchel et al. 1983			Starved	Recalculated from 28 C	15000	Fenchel et al. 1983	28	Fenchel et al. 1983
Tetrahymena pyriformis	2	2	Gorovsky 1973		103014375	NCBI: GCF_000189635.1	The value of Tetrahymena thermophila was used.	2018/12/12	27041	KEGG: tet	tet	The value of Tetrahymena thermophila was used.	7.855555556	Fenchel et al. 1983			Starved	Recalculated from 25 C	5000	Fenchel et al. 1983	25	Fenchel et al. 1983
Tetrahymena pyriformis	2	2	Gorovsky 1973		103014375	NCBI: GCF_000189635.1	The value of Tetrahymena thermophila was used.	2018/12/12	27041	KEGG: tet	tet	The value of Tetrahymena thermophila was used.	23.33333333	Fenchel et al. 1983			Growing	Recalculated from 25 C	15000	Fenchel et al. 1983	25	Fenchel et al. 1983
Tetrahymena pyriformis	2	2	Gorovsky 1973		103014375	NCBI: GCF_000189635.1	The value of Tetrahymena thermophila was used.	2018/12/12	27041	KEGG: tet	tet	The value of Tetrahymena thermophila was used.	110	Fenchel et al. 1983			Growing	R is mean value for dividing cells, recalculated from 26 C	10000	Fenchel et al. 1983	26	Fenchel et al. 1983
Tetrahymena pyriformis	2	2	Gorovsky 1973		103014375	NCBI: GCF_000189635.1	The value of Tetrahymena thermophila was used.	2018/12/12	27041	KEGG: tet	tet	The value of Tetrahymena thermophila was used.	42.38888889	Fenchel et al. 1983			Unspecified	R recalculated from 27 C	10000	Fenchel et al. 1983	27	Fenchel et al. 1983
Tetrahymena pyriformis	2	2	Gorovsky 1973		103014375	NCBI: GCF_000189635.1	The value of Tetrahymena thermophila was used.	2018/12/12	27041	KEGG: tet	tet	The value of Tetrahymena thermophila was used.	20.55555556	Fenchel et al. 1983			Starved	Resp. is mean of controls in Tables 1 and 2; recalculated from 28 C	10000	Fenchel et al. 1983	28	Fenchel et al. 1983
Tetrahymena pyriformis	2	2	Gorovsky 1973		103014375	NCBI: GCF_000189635.1	The value of Tetrahymena thermophila was used.	2018/12/12	27041	KEGG: tet	tet	The value of Tetrahymena thermophila was used.	57.77777778	Fenchel et al. 1983			Growing	R is mean value for 2 strains growing on 4 energy sources	10000	Fenchel et al. 1983	NA	Fenchel et al. 1983
Tetrahymena pyriformis	2	2	Gorovsky 1973		103014375	NCBI: GCF_000189635.1	The value of Tetrahymena thermophila was used.	2018/12/12	27041	KEGG: tet	tet	The value of Tetrahymena thermophila was used.	14.58333333	Fenchel et al. 1983					8000	Fenchel et al. 1983	NA	Fenchel et al. 1983
Tetrahymena pyriformis	2	2	Gorovsky 1973		103014375	NCBI: GCF_000189635.1	The value of Tetrahymena thermophila was used.	2018/12/12	27041	KEGG: tet	tet	The value of Tetrahymena thermophila was used.	95.95959596	Fenchel et al. 1983			Growing		11000	Fenchel et al. 1983	NA	Fenchel et al. 1983
Tetrahymena pyriformis	2	2	Gorovsky 1973		103014375	NCBI: GCF_000189635.1	The value of Tetrahymena thermophila was used.	2018/12/12	27041	KEGG: tet	tet	The value of Tetrahymena thermophila was used.	30.74935401	Fenchel et al. 1983			Taken from growing cultures		21500	Fenchel et al. 1983	NA	Fenchel et al. 1983
Tetrahymena pyriformis	2	2	Gorovsky 1973		103014375	NCBI: GCF_000189635.1	The value of Tetrahymena thermophila was used.	2018/12/12	27041	KEGG: tet	tet	The value of Tetrahymena thermophila was used.	5.684754522	Fenchel et al. 1983			Taken from growing cultures		21500	Fenchel et al. 1983	NA	Fenchel et al. 1983
Tetrahymena pyriformis	2	2	Gorovsky 1973		103014375	NCBI: GCF_000189635.1	The value of Tetrahymena thermophila was used.	2018/12/12	27041	KEGG: tet	tet	The value of Tetrahymena thermophila was used.	622.2222222	Fenchel et al. 1983			Growing	Recalculated from 30 C	6000	Fenchel et al. 1983	30	Fenchel et al. 1983
Tetrahymena pyriformis	2	2	Gorovsky 1973		103014375	NCBI: GCF_000189635.1	The value of Tetrahymena thermophila was used.	2018/12/12	27041	KEGG: tet	tet	The value of Tetrahymena thermophila was used.	27.43589744	Fenchel et al. 1983			Growing		13000	Fenchel et al. 1983	NA	Fenchel et al. 1983
Tetrahymena pyriformis	2	2	Gorovsky 1973		103014375	NCBI: GCF_000189635.1	The value of Tetrahymena thermophila was used.	2018/12/12	27041	KEGG: tet	tet	The value of Tetrahymena thermophila was used.	12.1467843	Fenchel et al. 1983			Starved 3 d	Recalculated from 30 C	1738	Fenchel et al. 1983	30	Fenchel et al. 1983
Tetrahymena pyriformis	2	2	Gorovsky 1973		103014375	NCBI: GCF_000189635.1	The value of Tetrahymena thermophila was used.	2018/12/12	27041	KEGG: tet	tet	The value of Tetrahymena thermophila was used.	55.21375611	Fenchel et al. 1983			Growing	Recalculated from 30 C	14791	Fenchel et al. 1983	30	Fenchel et al. 1983
Tiarina fusus					NA				NA				30.24691358	Fenchel et al. 1983			Unspecified	Recalculated from 24 C	27000	Fenchel et al. 1983	24	Fenchel et al. 1983
Tracheloraphis sp.					NA				NA				17.33660131	Fenchel et al. 1983			Natural samples assumed to be growing cells	Recalculated from 25 C	340000	Fenchel et al. 1983	25	Fenchel et al. 1983
Uronema marinum					NA				NA				151.1111111	Fenchel et al. 1983			Unspecified	Recalculated from 25 C	500	Fenchel et al. 1983	25	Fenchel et al. 1983
Urostyla grandis					NA				NA				5.020080321	Fenchel et al. 1983			Cyst		166000	Fenchel et al. 1983	NA	Fenchel et al. 1983
Urostyla grandis					NA				NA				56.89424364	Fenchel et al. 1983			Starved		166000	Fenchel et al. 1983	NA	Fenchel et al. 1983
Vorticella convallaria					NA				NA				8.484848485	Fenchel et al. 1983			Unspecified		550000	Fenchel et al. 1983	NA	Fenchel et al. 1983
Vorticella ephemerae					NA				NA				32.74853801	Fenchel et al. 1983			Unspecified		19000	Fenchel et al. 1983	NA	Fenchel et al. 1983
Vorticella microstoma					NA				NA				2.094017094	Fenchel et al. 1983					26000	Fenchel et al. 1983	NA	Fenchel et al. 1983
Vorticella similis					NA				NA				43.30065359	Fenchel et al. 1983			Unspecified		102000	Fenchel et al. 1983	NA	Fenchel et al. 1983
Zoothamnium carinogammari					NA				NA				40.70294785	Fenchel et al. 1983			Unspecified		49000	Fenchel et al. 1983	NA	Fenchel et al. 1983
