# Supplementary material for: Revisiting the hypothesis of an energetic barrier to genome complexity between eukaryotes and prokaryotes
Source: R Soc Open Sci. 2020 Feb 12;7(2):191859. doi: 10.1098/rsos.191859 (PMC7062059; doi:10.1098/rsos.191859)
Supplement: Dataset S1 [file rsos191859supp1.zip › datasetS1/summary_metabolic_rate_types.csv]

species category	species name	id	metabolic rate type	comment1	comment2	comment3	comment4	M.pg	qWkg_W_kg	qW_Ref
pro	Acetobacter aceti	aace	Unknown	Cells incubated for 4-5 days on gelatin slants at 20 C; respiration measured for 5 hr				0.75	0.6	Makarieva et al. 2008
pro	Acholeplasma laidlawii	acl	Growth			Growing in the presence of various substrstes	respiration in the presence of glucose and other substrates; cell mass estimated from linear dimensions given in BM	0.014	7.1	Makarieva et al. 2005
pro	Achromobacter ruhlandii	axy	Unknown	Bacteria harvested after 4-5 days' incubation on agar plates; respiration of resting cells measured for 2 h			Hydrogen-oxidizing bacterium isolated from soil	0.2	15	Makarieva et al. 2008
pro	Achromobacter sp.	achr	Growth	cells harvested after 20 hr growth; respiration measured for 2 hr			No drop of respiration during the first two hours Classification and size determination made for the Achromobacter genus as described at www.bacterio.cict.fr. There is no such species at www.bacterio.cict.fr	0.6	35	Makarieva et al. 2008
pro	Achromobacter viscosus	axy	Growth	cells harvested after 20 hr growth; respiration measured for 2 hr			No drop of respiration during the first two hours Classification and size determination made for the Achromobacter genus as described at www.bacterio.cict.fr. There is no such species at www.bacterio.cict.fr	0.6	35	Makarieva et al. 2008
pro	Achromobacter xerosis	axy	Log	Cells harvested at the late-logarithmic growth phase (two thirds of the maximal growth concentration)			Classification and size determination made for the Achromobacter genus as described at www.bacterio.cict.fr. There is no such species at www.bacterio.cict.fr	0.5	23	Makarieva et al. 2008
pro	Acidovorax facilis	aav	Growth	Heterotrophic cultures: cells grown for 48, 21, 72, and 48 hr on lac-tate, succinate, glucose and tryptose, respectively.			Synonym Pseudomonas facilis	0.3	7	Makarieva et al. 2008
pro	Acinetobacter baumannii	acb	Log	Cells harvested at the late-logarithmic growth phase (two thirds of the maximal growth concentration)				2	12	Makarieva et al. 2008
pro	Acinetobacter calcoaceticus	aci	Log	Cells harvested at the late-logarithmic growth phase (two thirds of the maximal growth concentration)				2	6.7	Makarieva et al. 2008
pro	Acinetobacter johnsonii	ajo	Log	Cells harvested at the logarithmic phase			When starved for 12 hours, respiration decreases to "very low rates" but when glucose is added, returns back to the higher level indicating no loss of viability. This suggests that 41 W/kg is an overestimate.	2	46	Makarieva et al. 2008
pro	Acinetobacter sp.	aci	Log	Cells grown to the late exponential phase Adriaens & Focht 1991: the same strain grown on various substrates displayed endogenous respiration from 9.4 to 68.4 nmol O2 per (mg protein) per min = 11-77 W/kg at 30 C			Bacterium isolated from soil contaminated with polychlorobiphenyl	2	8	Makarieva et al. 2008
pro	Agrobacterium tumefaciens	atf	Log	Cells harvested at the late-logarithmic growth phase (two thirds of the maximal growth concentration)				1.5	20	Makarieva et al. 2008
pro	Alcaligenes eutrophus	afa	Steady	Respiration of cells withdrawn from turbidistat (steady-state growth)			Hydrogen-oxidizing bacterium, max. respiration (in the presence of H2) is ten times the endogenous rate	0.8	83	Makarieva et al. 2008
pro	Aminobacter lissarensis	aak	Log	Cells harvested in the late exponential phase			Bacterium isolated from the top 5 cm of soil in a beech wood in Northern Ireland	0.6	1.6	Makarieva et al. 2008
pro	Aquaspirillum itersonii	aql	Log	Cells harvested at the late-logarithmic growth phase (two thirds of the maximal growth concentration)				0.9	10	Makarieva et al. 2008
pro	Arthrobacter crystallopoietes	acry	Growth	Cells harvested during the exponential phase of growth (48 hr for spherical cells, 4-8 hr for rods); stable endogenous respiration during 24 days of starvation at 100% viability			cell mass estimated from the dry mass data for spherical cells (0.5 mg dry mass per 109 cells) Endogenous respiration at harvest was about 8-9 ホシl O2 (mg DM)竏1 hr竏1 and decreased 80-fold during the first two days of starvation Growing spherical cells contain about 40% (dry mass) of a glycogen-like polysaccharide; rods 窶 10% (Boylen & Ensign 1970) Boylen 1973: Bacteria of this species survived 6 m…	1.7	0.2	Makarieva et al. 2008
pro	Arthrobacter globiformis	art	Log	Cells harvested at the late-logarithmic growth phase (two thirds of the maximal growth concentration)				0.5	8.3	Makarieva et al. 2008
pro	Arthrobacter sp.	art	Endogenous	Bacteria grown for 48 hr; endogenous respiration of resting cells measured for 80 min; data taken for the last 20 min			Data from Fig. 4a (induced cells), last 20 min of endogenous respiration; bacteria living in soil of Citrus plantations; rods 2 ホシm in length Respiration decreases with time (mean 2.3 W/kg)	1.5	1.2	Makarieva et al. 2008
pro	Azorhizobium caulinodans	azc	Endogenous	Endogenous respiration of cells taken from continuous culture; measured for 10 min				0.5	38	Makarieva et al. 2008
pro	Azospirillum brasiliense	azl	Log	cells harvested during mid log-phase, starved for 4 hr at 4 C; constant respiration rate throughout the experiment (_4 hr)				1	27	Makarieva et al. 2008
pro	Azospirillum lipoferum	ali	Growth			Growing in the presence of various substrstes	respiration in the presence of succinate; cell mass estimated from linear dimensions of the species image in BM; synonim Spirillum lipoferum (BM)	4	112	Makarieva et al. 2005
pro	Azotobacter chroococcum	acx	Growth			Growing in the presence of various substrstes	glucose; cell mass estimated from linear dimensions in BL	12	3000	Makarieva et al. 2005
pro	Azotobacter vinelandii	avn	Log	Cells harvested at the late-logarithmic growth phase (two thirds of the maximal growth concentration)			Jurtshuk et al. 1975: Strain O cells grown to the late logarithmic phase, washed and 窶彗llowed to sit overnight at 4 C to reduce the intracellular endogenous reserve by starvation窶; respiration at 30 C was 9-12 ホシl O2 (mg DM)竏1 hr竏1 = 15-20 W/kg	0.5	30	Makarieva et al. 2008
pro	Bacillus cereus	bce	Log	Cells harvested at the late-logarithmic growth phase (two thirds of the maximal growth concentration)				3.7	97	Makarieva et al. 2008
pro	Bacillus firmus	bsu	Log	Cells harvested at the late-logarithmic growth phase (two thirds of the maximal growth concentration)				0.9	13	Makarieva et al. 2008
pro	Bacillus megaterium	bmq	Death	Cells harvested in the phase of declining growth rate; respiration measured for 90 min				7	58	Makarieva et al. 2008
pro	Bacillus popilliae	bsu	Steady	Cells harvested in the stationary phase after 24 hr incubation			Bacterium causing "milky disease" of the Japanese beetle (Popilla japonica) larvae Similar respiration rates were measured for B. lentimorbus	0.8	0.8	Makarieva et al. 2008
pro	Bacillus pumilus	bpu	Log	Cells harvested at the late-logarithmic growth phase (two thirds of the maximal growth concentration)				0.7	5	Makarieva et al. 2008
pro	Bacillus stearothermophilus	bsu	Log	Cells harvested in late exponential phase (14-16 hr of growth on phenol) at 55 C and either used immediately or stored at 竏20 C; respiration measured for 30 min			The organism, obligate thermophile, was isolated from industrial sediment at Ravenscraig Steel Works near Motherwell, Scotland.	0.7	8.2	Makarieva et al. 2008
pro	Bacillus subtilis	bsu	Growth			Growing in the presence of various substrstes	glucose; cell mass estimated from linear dimensions in BM	1.1	190	Makarieva et al. 2005
pro	Bdellovibrio bacteriovorus	bba	Growth			Growing in the presence of various substrstes	respiration in the presence of peptone; cell mass estimated from dry weight data of Hespell et al. (1973)	0.5	28	Makarieva et al. 2005
pro	Bradyrhizobium japonicum	bju	Log	Respiration of late-log phase cells				0.7	1	Makarieva et al. 2008
pro	Brucella melitensis	bme	Growth	Cells grown for 24 hr; respiration varies among equally prepared suspensions				0.3	6.5	Makarieva et al. 2008
pro	Burkholderia sp.	bge	Growth	Cells grown for 15-18 hr			Bacterium isolated from Miami soil	0.7	21	Makarieva et al. 2008
pro	Cellvibrio gilvus	cga	Growth	Cells grown on cellobiose for 18 hr at room temperature			Cells in young cultures are very large (3テ10 ホシm), 24-hr cells grown on cellulose were 0.3-0.5テ0.8-1.5 ホシm (Hulcher & King 1958b) There is no such species at http://www.bacterio.cict.fr; higher taxon as for Cellvibrio genus.	2	37	Makarieva et al. 2008
pro	Delftia acidovorans	dac	Log	Cells harvested at the late-logarithmic growth phase (two thirds of the maximal growth concentration)				0.8	30	Makarieva et al. 2008
pro	Desulfovibrio salexigens	dsa	Log	Cells harvested at the end of the exponential growth phase			Organism isolated from the oxic-anoxic (top) layer of a marine microbial mat, Greece	1.5	13	Makarieva et al. 2008
pro	Enterobacter aerogenes	ent	Log	Cells harvested at the late-logarithmic growth phase (two thirds of the maximal growth concentration)				0.3	10	Makarieva et al. 2008
pro	Enterobacter cloacae	enc	Log	Cells harvested from the exponential phase; respiration measured for 10 min			Bacterium isolated from a patient suffering from nosocomial infection.	0.9	31	Makarieva et al. 2008
pro	Enterococcus cecorum	efa	Growth			Growing in the presence of various substrstes	respiration of cells from aerobic glucose-grown cultures; cell mass estimated from linear dimensions given in BM	0.4	90	Makarieva et al. 2005
pro	Enterococcus faecalis	efa	Growth	respiration of resting suspensions of cells grown aerobically with glucose				0.2	0.3	Makarieva et al. 2008
pro	Enterococcus sp.	ene	Growth	Respiration of cells from aerobically glucose-grown cultures; respiration of anaerobically grown cells 15.1 nmol O2 (mg DM)竏1 min竏1				0.8	33	Makarieva et al. 2008
pro	Escherichia coli	eco	Growth			Growing in the presence of various substrstes	glucose; cell mass estimated from cell volume data of Heldal et al. 1985	1.2	300	Makarieva et al. 2005
pro	Flavobacterium capsulatum	fjo	Log	Cells harvested at the late-logarithmic growth phase (two thirds of the maximal growth concentration)			Listed in ATCC as Novosphingobium capsulatum	0.3	63	Makarieva et al. 2008
pro	Francisella tularensis	ftu	Growth	Cells grown for 16 to 18 hr; respiration of strains 503, CHUR, JAP, LVS, and MAX was 60, 38, 53, 105, and 94 ホシl O2 (mg N)竏1 hr竏1, respectively (6.3- 17.5 W/kg)				0.01	3.7	Makarieva et al. 2008
pro	Haemophilus influenzae	hin	Growth	Bacteria grown for 18-24 hr at 37 C; respiration of washed cells measured for 60 min			Respiration of strains b, c, d, 525, and K 75 was 14, 6, 7, 32, and 9 ホシl O2 (mg N)竏1 hr竏1, respectively (1-5.3 W/kg).	0.14	0.5	Makarieva et al. 2008
pro	Haemophilus parainfluenzae	hpr	Growth	Bacteria grown for 18-24 hr at 37 C; respiration of washed cells measured for 60 min			Respiration of strains K 8, K 17, and K 45 was 24, 32, and 41 ホシl O2 (mg N)竏1 hr竏1, respectively (4-6.8 W/kg). White 1962: Stationary-phase cells (>15 hr old) have an insignificant endogenous respiration. Log-phase cells have a small endogenous respiratory rate.	0.4	3.5	Makarieva et al. 2008
pro	Halobacterium salinarum	hal	Log	Cells grown for about 70 hr to the end of the exponential phase			An extremely halophilic bacterium	3.9	17	Makarieva et al. 2008
pro	Halomonas halodenitrificans	hel	Log	Cells harvested towards the end of the logarithmic phase (about 40 hr)			Endogenous respiration and viability of starved cells remained constant at around 40 ホシl O2 (mg DM)竏1 hr竏1 and 100%, respectively, for 3 hr, while the amount of intracellular polyester rapidly declined. After 3 hr both endogenous respiration and viability started to decline rapidly. In polyester-poor cells this process was initiated immediately after the beginning of starvation. Cells of this org…	0.4	67	Makarieva et al. 2008
pro	Klebsiella pneumoniae	kpn	Log	Respiration measured immediately after harvesting the cells at the end of the logarithmic growth phase				0.4	20	Makarieva et al. 2008
pro	Lactobacillus brevis	lbr	Endogenous	Cells (strain 1.2) were grown for 48 hr; endogenous respiration measured for 3 hr (Fig. 3); mean respiration rate for the second and third hour was taken; during the first hour, respiration was 4 times higher			Bacterium originally isolated from New Zealand cheddar cheese Respiration decreases with starvation time	1.6	0.2	Makarieva et al. 2008
pro	Lactococcus lactis	lla	Growth			Growing in the presence of various substrstes	respiration of cells from aerobic glucose-grown cultures; cell mass estimated from linear dimensions given in BM	0.2	37	Makarieva et al. 2005
pro	Lactococcus sp.	lla	Growth	Respiration of cells from aerobically and anaerobically glucose grown cultures				0.8	2.3	Makarieva et al. 2008
pro	Legionella pneumophila	lpn	Log	Cells harvested at midlog phase, shaken for 30 min, respiration measured for 40 min				0.3	77	Makarieva et al. 2008
pro	Methylobacterium extorquens	mex	Log	Cells harvested at the end of logarithmic phase; depending on growth conditions, respiration ranged from 5 to 16 orig. units; the same result obtained by O'Keeffe & Anthony 1978				1	6	Makarieva et al. 2008
pro	Methylomicrobium sp.	mah	Growth	Cells grown with methane at pH 10 Endogenous respiration is usually below 10 nmol O2 (mg protein)竏1 min竏1, except in cells grown on acetate and at high pH (10.8-11.5), when it can be 20-50 nmol O2 (mg protein)竏1 min竏1				3	11	Makarieva et al. 2008
pro	Methylophilus methylotrophus	meu	Growth	Cells harvested from continuous culture and used within 3 hr			Obligate methylotroph using methanol as the sole source of carbon and energy	0.15	1.6	Makarieva et al. 2008
pro	Methylosinus trichosporium	mtw	Growth			Growing in the presence of various substrstes	growth in the presence of methane and formate; cell mass estimated from linear dimensions of images given in BL (p. 414, 434) and Fig. 1 of Reed & Dugan 1978	1	470	Makarieva et al. 2005
pro	Micrococcus luteus	mlu	Growth	Cells harvested after 16.5 hr growth at 37 C; respiration measured for 2 hr				1.1	18	Makarieva et al. 2008
pro	Moraxella osloensis	mos	Log	Cells harvested at the late-logarithmic growth phase (two thirds of the maximal growth concentration)				2.3	13	Makarieva et al. 2008
pro	Mycobacterium phlei	mphl	Growth			Growing in the presence of various substrstes	respiration of glucose-grown cells in the presence of glycerol; RE calculated assuming N: dry weight ratio of 0.083:1 in glucose-grown cells (Tepper 1968); cell mass estimated from linear dimensions in BM	0.4	96	Makarieva et al. 2005
pro	Mycobacterium tuberculosis	mtu	Growth	Cultures 3 days old				0.2	37	Makarieva et al. 2008
pro	Myxococcus xanthus	mxa	Steady	Vegetative cells harvested in the early stationary phase (30 hr); respiration measured for 75 min			No measurable respiration in microcysts	1	4.6	Makarieva et al. 2008
pro	Neisseria elongata	nel	Log	Cells harvested at the late-logarithmic growth phase (two thirds of the maximal growth concentration)				0.2	8.3	Makarieva et al. 2008
pro	Neisseria flava	nme	Log	Cells harvested at the late-logarithmic growth phase (two thirds of the maximal growth concentration)				0.2	12	Makarieva et al. 2008
pro	Neisseria gonorrhoeae	ngo	Growth			Growing in the presence of various substrstes	respiration of cells harvested during early stationary phase after 18-20 hours in the presence of NADH; cell mass estimated from linear dimensions given in BM	0.2	31	Makarieva et al. 2005
pro	Neisseria mucosa	nme	Log	Cells harvested at the late-logarithmic growth phase (two thirds of the maximal growth concentration)				0.2	15	Makarieva et al. 2008
pro	Neisseria sicca	nsi	Log	Cells harvested at the late-logarithmic growth phase (two thirds of the maximal growth concentration)				0.2	13	Makarieva et al. 2008
pro	Nitrobacter winogradskyi	nwi	Log	Cells grown at 30 C to the late exponential phase, stored for no more than 3 days at 0 C before measurements			1 mg WM _ 0.1 mg protein	0.24	11	Makarieva et al. 2008
pro	Nitrosomonas europaea	neu	Log	Bacteria grown at 30 C to the late exponential phase, stored for no more than 3 days at 0 C			1 mg WM _ 0.1 mg protein	0.6	11	Makarieva et al. 2008
pro	Nocardia corallina	nfa	Growth	Cells grown for 72 hr; respiration measured for 220 min.				2.1	4	Makarieva et al. 2008
pro	Nocardia farcinica	nfa	Log	Cells harvested at the late-logarithmic growth phase (two thirds of the maximal growth concentration)				0.1	8.3	Makarieva et al. 2008
pro	Paracoccus denitrificans	pde	Log	Cells harvested during the exponential phase			Endogenous reserves of cells were "depleted" by 4 hr aerobic shaking at 30 C in another experiment	0.16	8.3	Makarieva et al. 2008
pro	Pediococcus acidilactici	paci	Log	Cells harvested at the late-logarithmic growth phase (two thirds of the maximal growth concentration)				2.2	3.3	Makarieva et al. 2008
pro	Picrophilus oshimae	pto	Growth			Growing in the presence of various substrstes	growth on yeast extract; cell mass estimated from linear dimensions given by Schleper et al. (1995) assuming spherical shape	1	49	Makarieva et al. 2005
pro	Proteus morganii	pmr	Log	Cells harvested at the late-logarithmic growth phase (two thirds of the maximal growth concentration)				0.4	5	Makarieva et al. 2008
pro	Proteus vulgaris	pvl	Log	Respiration measured immediately after harvesting the cells (aerobic culture) at the end of the logarithmic growth phase; endogenous respiration of anaerobic culture was below detection limit (0 orig. units)			Max. resp. (in the presence of glucose) was 87 orig. units	0.4	5	Makarieva et al. 2008
pro	Pseudomonas aeruginosa	pae	Growth			Growing in the presence of various substrstes	glucose; cell mass estimated from linear dimensions in BM	0.6	152	Makarieva et al. 2005
pro	Pseudomonas fluorescens	pfo	Growth			Growing in the presence of various substrstes	cell mass estimated from dry weight data given by Gunter & Kohn (1956)	1.2	64	Makarieva et al. 2005
pro	Pseudomonas formicans	pae	Endogenous	Bacteria grown for 5 days in a mixture of soluble oils; incubated for 24 hr in a nutrient broth; aerated vigorously in nutrient broth for 18 hr; harvested and washed; washed suspension "shaken for 2 to 8 hr at room temperature in an attempt to reduce the endogenous respiration"; respiration measured for 210 min (Fig. 2); value taken for the last 40 min			Bacteria isolated from used emulsifiers of industrial oil, Illinois, USA Endogenous respiration decreases with time during 2-4 hr of respiration (Figs. 2, 4)	7	10	Makarieva et al. 2008
pro	Pseudomonas oleovorans	pae	Log	Cells harvested in late-log-phase				0.16	40	Makarieva et al. 2008
pro	Pseudomonas putida	ppu	Growth			Growing in the presence of various substrstes	cells growing in the presence of styrene and phenylacetaldehyde; cell mass estimated from linear dimensions in BM	1.9	223	Makarieva et al. 2005
pro	Rhizobium japonicum	ret	Log	Bacteria harvested at mid-log phase of growth			Free-living bacteria	0.7	16	Makarieva et al. 2008
pro	Rhizobium leguminosarum	rle	Growth			Growing in the presence of various substrstes	respiration in the presence of glucose; cell mass estimated from linear dimensions given in BM	0.6	37	Makarieva et al. 2005
pro	Rhizobium meliloti	ret	Log	Cells harvested at the late-logarithmic growth phase (two thirds of the maximal growth concentration); respiration of strain 3DOa1 was 9 orig. units				0.7	12	Makarieva et al. 2008
pro	Rhodobacter sphaeroides	rsp	Growth	Cells harvested from 16 to 18-hr yeast agar plates			Cell mass estimated from dry mass data, Table 1, 0.23 pg DM/cell	0.8	35	Makarieva et al. 2008
pro	Rhodospirillum rubrum	rru	Growth			Growing in the presence of various substrstes	growth in the presence of succinate; cell mass estimated from linear dimensions given in BM	9	30	Makarieva et al. 2005
pro	Salmonella typhimurium	sty	Log	Cells harvested in the exponential phase; respiration measured for 10 min				0.66	15	Makarieva et al. 2008
pro	Serratia marcescens	smaf	Growth	Cells harvested after 16 hr growth				0.4	35	Makarieva et al. 2008
pro	Sporosarcina ureae	sure	Log	Cells harvested at the late-logarithmic growth phase (two thirds of the maximal growth concentration)				3.8	12	Makarieva et al. 2008
pro	Staphylococcus aureus	sau	Endogenous	Cells grown for 12, 24, 48 and 72 hr on agar respired at 14.8, 12.0, 10.0 and 0 ホシl O2 (mg DM)竏1 hr竏1, respectively, at 37 C; depending on the growth medium, endogenous respiration ranged from 9.3 to 15.7 ホシl O2 (mg DM)竏1 hr竏1 = 16-26 W/kg				0.04	16	Makarieva et al. 2008
pro	Staphylococcus epidermidis	sep	Growth			Growing in the presence of various substrstes	growth in the presence of glucose; cell mass estimated from linear dimensions given in BM	0.5	74	Makarieva et al. 2005
pro	Streptococcus agalactiae	sag	Growth			Growing in the presence of various substrstes	glucose; cell mass estimated from linear dimensions in BM	0.3	122	Makarieva et al. 2005
pro	Streptococcus pneumoniae	spn	Growth			Growing in the presence of various substrstes	glucose; cell mass estimated from linear dimensions in BM	0.25	30	Makarieva et al. 2005
pro	Streptococcus pyogenes	spy	Growth			Growing in the presence of various substrstes	glucose; cell mass estimated from linear dimensions in BM	0.18	70	Makarieva et al. 2005
pro	Sulfolobus acidocalcadareus	sso	Steady	Steady-state respiration on endogenous substrate				0.4	15	Makarieva et al. 2008
pro	Taylorella equigenitalis	teq	Log	Cells (English E-CMO strain) harvested from late log phase after 24 hr			Contagious equine metritis bacterium	0.4	0.1	Makarieva et al. 2008
pro	Thiobacillus ferrooxidans	tbd	Starved	respiration of cells during 60 min of substrate deprivation				0.25	0.5	Makarieva et al. 2008
pro	Thiobacillus intermedius	tbd	Steady	Cells were grown in the presence of glucose to the stationary phase; respiration of cells grown without glucose was 窶從il窶			Facultative autotroph oxidizing thiosulfate	0.4	11	Makarieva et al. 2008
pro	Thiobacillus thiooxidans	tbd	Endogenous			Endogenus	cell mass estimated from linear dimensions given by Mahoney & Edwards (1966)	0.5	2.4	Makarieva et al. 2005
pro	Thiocystis violascens (Thiocystis violacea)	tvi	Growth	Respiration of cells without microscopically visible sulfure globules at oxygen concentrations of 11-67 ホシM; respiration rates of phototrophically (anaerobically) and chemotrophically (microaerobically) grown cells do not differ; the species is capable of chemotrophic growth in the dark.			Purple sulfur bacteria Endogenous respiration of cells with visible sulfur globules is higher, up to 30 orig. units	11	2.5	Makarieva et al. 2008
pro	Vibrio alginolyticus	vag	Log	Cells harvested at the late-logarithmic growth phase (two thirds of the maximal growth concentration)				0.6	3.3	Makarieva et al. 2008
pro	Vibrio fischeri	vch	Unknown	Respiration at 100 mM Na+			Marine bacterium	0.6	22	Makarieva et al. 2008
pro	Vibrio metschnikovii	vch	Log	Cells harvested at the late-logarithmic growth phase (two thirds of the maximal growth concentration); respiration 1 orig. unit both studied strains, FC1011 and SAK3				0.6	3.3	Makarieva et al. 2008
pro	Vibrio parahaemolyticus	vpa	Log	Cells harvested at the late-logarithmic growth phase (two thirds of the maximal growth concentration); respiration 1 orig. unit both studied strains, FC1011 and SAK3				0.6	1.7	Makarieva et al. 2008
pro	Vibrio sp.	vej	Starved	Stable respiration of cells starved for several weaks; viability 50-100% judged by plate counts; during the first week of starvation, respiration is reduced by over 99%			Cell size estimated from linear dimensions of starved cells as shown in Fig. 3b of Novitsky & Morita 1976 During starvation, cells first increase in numbers at the expense of internal genetic material (nuclear bodies); as testified by Amy and Morita 1983 for 16 other marine bacterial isolates, this property of Ant-300 is not unique	0.14	0.11	Makarieva et al. 2008
pro	Xanthomonas axonopodis	xax	Log	Cells harvested at the late-logarithmic growth phase (two thirds of the maximal growth concentration)				0.25	37	Makarieva et al. 2008
pro	Yersinia pestis	ype	Unknown	Cells (virulent Alexander strain) harvested after 24 to 30 hr growth; stable respiration after 1.5 hr of starvation			Respiration decreased by approx. 1.5-fold during the first 1-2 hr of starvation and then stabilized for 72 hr	0.55	4.8	Makarieva et al. 2008
pro	Anabaena flos-aquae	anb	Unknown					22	1.3	Makarieva et al. 2008
pro	Anabaena variabilis	anb	Unknown				protein/packed cell volume=95 mg/ml Chl/packed cell volume=3.4 mg/ml; carbon-starved; respiration is characterized as 窶徂igh窶 compared to the strain studied by Kratz & Myers (1955)	14	18	Makarieva et al. 2008
pro	Synechococcus leopoliensis	syw	Unknown				NH4Cl added	4	29	Makarieva et al. 2008
pro	Gloeobacter violaceus	gvi	Unknown					0.7	28	Makarieva et al. 2008
pro	Nostoc commune	ana	Unknown				DM/WM=0.172; 6 hrs incubation	8	1.4	Makarieva et al. 2008
pro	Nostoc muscorum	ana	Growth				growing cells harvested and prepared for dark respiration measurements in less than 35 min	33	7.3	Makarieva et al. 2008
pro	Oscillatoria terebriformis	oac	Unknown				In nature this thermophilic bacterium moves to anaerobic environments during the night, where it can live without external fructose for 3-4 days; survives aerobically in darkness no more than 1-2 days	65	29	Makarieva et al. 2008
pro	Synechococcus sp.	syw	Unknown				Chl a/cell=0.15 pg	14	2	Makarieva et al. 2008
pro	Synechocystis aquatilis	syn	Unknown				0.11-0.23 ホシg Chl a per 106 cells; control cells (not zinc-treated); isolated in Brasil	8	34	Makarieva et al. 2008
pro	Synechocystis sp.	syn	Unknown					8	24	Makarieva et al. 2008
pro	Trichodesmium spp.	ter	Unknown				calculated assumed DM/Chl a=67, but see Trichodesmium Note	785	468	Makarieva et al. 2008
pro	Azospirillum brasilense	abs	Growth			Growing in the presence of various substrstes	respiration in the presence of succinate; cell mass estimated from linear dimensions of the species image in BM	1	105	Makarieva et al. 2005
pro	Azotobacter agilis	avn	Growth			Growing in the presence of various substrstes	glucose; cell mass estimated from dry weight data of Gunter & Kohn (1956)	19	2500	Makarieva et al. 2005
pro	Beggiatoa sp.	blep	Growth			Growing in the presence of various substrstes	early growth stage in the presence of H2S; cell mass estimated for strain MS-81-1c from linear dimensions given in BM	10	72	Makarieva et al. 2005
pro	Burkholderia sp. JT1500	bge	Growth			Growing in the presence of various substrstes	respiration in the presence of 2-naphthoate; cell mass estimated from linear dimensions given for the strain by Morawski et al. (1997)	0.66	330	Makarieva et al. 2005
pro	Cyanothece PCC 7822	cyt	Endogenous			Endogenus	anaerobic fermentation of endogenous glycogen-glucose to ethanol, lactate, formate, acetate; calculated assuming energy yield of 150 kJ (mol glucose)竏1 from the data of Gnaiger (1983); cell mass estimated from species description at Pasteur Culture Collection http://www.pasteur.fr	87	0.2	Makarieva et al. 2005
pro	Desulfobulbus propionicus	dpr	Growth			Growing in the presence of various substrstes	sulfate-reducing bacterium; respiration in the presence of sulfide; RG calculated assuming 16 J (mol O2)竏1 when sulfide is oxidized to sulfate (Kelly 1991); cell mass estimated from linear dimensions given in BM	1.8	28	Makarieva et al. 2005
pro	Desulfovibrio desulfuricans	dds	Endogenous			Endogenus	cell mass estimated from linear dimensions given in BM	1.5	6.7	Makarieva et al. 2005
pro	Desulfovibrio gigas	dgg	Endogenous			Endogenus	cell mass estimated from linear dimensions given in BM	10	7.5	Makarieva et al. 2005
pro	Enterococcus sp. RfL6	ene	Growth			Growing in the presence of various substrstes	respiration of cells from aerobic glucose-grown cultures; cell mass estimated from linear dimensions given by Bauer et al. (2000)	0.8	103	Makarieva et al. 2005
pro	Lactococcus sp. TmLO5	lla	Growth			Growing in the presence of various substrstes	respiration of cells from aerobic glucose-grown cultures; cell mass estimated from linear dimensions given by Bauer et al. (2000)	0.8	35	Makarieva et al. 2005
pro	Microcoleus chthonoplastes	mic	Endogenous			Endogenus	anaerobic fermentation of endogenous glycogen-glucose to formate, ethanol, acetate; RE calculated assuming energy yield of 150 kJ (mol glucose)竏1 from the data of Gnaiger (1983); cell mass estimated from species description at Pasteur Culture Collection http://www.pasteur.fr	54	0.08	Makarieva et al. 2005
pro	Microcystis PCC 7806	mar	Endogenous			Endogenus	anaerobic fermentation of endogenous glycogen-glucose to ethanol, acetate; calculated assuming energy yield of 150 kJ (mol glucose)竏1 from the data of Gnaiger (1983); cell mass estimated from species description at Pasteur Culture Collection http://www.pasteur.fr	22	0.16	Makarieva et al. 2005
pro	Oscillatoria limnetica	oac	Endogenous			Endogenus	anaerobic fermentation of endogenous glycogen-glucose to lactate; calculated assuming energy yield of 150 kJ (mol glucose)竏1 from the data of Gnaiger (1983); cell mass estimated from species description at http://protist.i.hosei.ac.jp	12	0.43	Makarieva et al. 2005
pro	Oscillatoria limosa	oac	Endogenous			Endogenus	anaerobic fermentation of endogenous glycogen-glucose to lactate and ethanol; calculated assuming energy yield of 150 kJ (mol glucose)竏1 from the data of Gnaiger (1983); cell mass estimated from species description at http://protist.i.hosei.ac.jp and Fig. 1C in Bergman et al. 1997	900	0.25	Makarieva et al. 2005
pro	Pseudomonas perfectomarinus	pae	Growth			Growing in the presence of various substrstes	growth in the presence of peptone; cell mass estimated from dry weight data of Christensen et al. (1980)	1.7	88	Makarieva et al. 2005
pro	Rhodopseudomonas spheroides	rpa	Endogenous			Endogenus	respiration of washed cell suspensions harvested from 16 to 18-hr yeast agar plates; cell mass estimated from dry weight data given by Gunter & Kohn (1956); synonym Rhodobacter sphaeroides (BM)	1.2	23	Makarieva et al. 2005
pro	Streptococcus faecalis	spy	Growth			Growing in the presence of various substrstes	growth in the presence of glucose; cell mass estimated from linear dimensions given in BM	1	118	Makarieva et al. 2005
pro	Sulfolobus sp.	sula	Endogenous			Endogenus	steady-state respiration on endogenous substrate; cell mass estimated from linear dimensions given for the genus by Sch_fer (1996)	0.11	10	Makarieva et al. 2005
pro	Thioploca araucae	tig	Growth			Growing in the presence of various substrstes	in vivo maximum rate of HS竏 consumption; presumed reaction is oxidation of HS竏 to sulfate by nitrate; metabolic rate calculated assuming energy yield of 361 kJ (mol H2S)竏1 from the data of Kelly (1991); cell size reported by Schulze & J_rgensen 2001; dry to wet weight ratio 0.24, protein to dry weight of cytoplasm 0.5:1, cytoplasm constitutes 10% of cell volume (Otte et al. 1991)	20000	15	Makarieva et al. 2005
pro	Vibrio anguillarum	van	Growth			Growing in the presence of various substrstes	growth in the presence of glucose; cell mass estimated from dry weight data of Christensen et al. (1980) recalculated for the senescence phase	2.6	29	Makarieva et al. 2005
pro	Vibrio sp. DW1	vej	Growth			Growing in the presence of various substrstes	respiration, after addition of casamino acids, of viable cells starved for 5 days; cell mass estimated from cell volume data of Kjelleberg et al. (1982)	0.45	115	Makarieva et al. 2005
pro	Alteromonas haloplanktis	amc	Growth			Growing in the presence of various substrstes	oxidation of NADH; cell mass estimated from linear dimensions in BM	1	280	Makarieva et al. 2005
pro	Bacillus licheniformis	bli	Growth			Growing in the presence of various substrstes	glucose; cell mass estimated from linear dimensions in BM	0.8	218	Makarieva et al. 2005
pro	Bacillus macerans	bsu	Growth			Growing in the presence of various substrstes	glucose; cell mass estimated from linear dimensions in BM	1	23	Makarieva et al. 2005
pro	Bradyrhizobium sp.	bra	Growth			Growing in the presence of various substrstes	growth with succinate; cell mass estimated from linear dimensions in BM	0.7	98	Makarieva et al. 2005
pro	Corynebacterium sp.	coa	Growth			Growing in the presence of various substrstes	glucose; cell mass estimated from linear dimensions of the genus in BM	0.5	107	Makarieva et al. 2005
pro	Lactobacillus bulgaricus	lpl	Growth			Growing in the presence of various substrstes	glucose; cell mass estimated from linear dimensions in BM; synonym L. delbruckei ssp. bulgaricus	1.3	61	Makarieva et al. 2005
pro	Lactobacillus casei	lcb	Growth			Growing in the presence of various substrstes	glucose; cell mass estimated from linear dimensions in BM	1.9	23	Makarieva et al. 2005
pro	Lactobacillus plantarum	lpl	Growth			Growing in the presence of various substrstes	glucose; cell mass estimated from linear dimensions in BM	3.8	22	Makarieva et al. 2005
pro	Leptospira sp.	lil	Growth			Growing in the presence of various substrstes	maximum respiration rate in the presence of sodium oleate; cell mass estimated from linear dimensions given in BM	0.07	89	Makarieva et al. 2005
pro	Mycoplasma bovis	mbv	Growth			Growing in the presence of various substrstes	respiration in the presence of glucose and other substrates; cell mass estimated from linear dimensions given in BM as low range for the genus	0.014	7.5	Makarieva et al. 2005
pro	Mycoplasma capricolum	mcp	Growth			Growing in the presence of various substrstes	respiration in the presence of glucose and other substrates; cell mass estimated from linear dimensions given in BM as geometric mean for the genus	0.06	7.5	Makarieva et al. 2005
pro	Mycoplasma gallisepticum	mga	Growth			Growing in the presence of various substrstes	respiration in the presence of glucose and other substrates; cell mass estimated from linear dimensions given in BM as upper range for the genus	0.26	7.5	Makarieva et al. 2005
pro	Neisseria meningitidis	nme	Growth			Growing in the presence of various substrstes	glucose; cell mass estimated from linear dimensions in BM	0.3	62	Makarieva et al. 2005
pro	Pseudomonas natrigiens	pae	Growth			Growing in the presence of various substrstes	glucose; cell mass estimated from linear dimensions of the species image in BM; synonym Vibrio natrigiens	1	300	Makarieva et al. 2005
pro	Streptococcus thermophilus	stc	Growth			Growing in the presence of various substrstes	glucose; cell mass estimated from linear dimensions in BM	0.26	11	Makarieva et al. 2005
pro	Zymomonas mobilis	zmo	Growth			Growing in the presence of various substrstes	growth with glucose; cell mass estimated from linear dimensions in BM	0.6	194	Makarieva et al. 2005
eu	Acanthamoeba castellanii (Hartmanella castellani)	acan	Log	Log				6700	28.2	Makarieva et al. 2008
eu	Acanthamoeba sp.	acan	Growth			Growing	R is mean value for dividing cells (Table); recalcurated from 30 C	3000	25	Fenchel et al. 1983
eu	Dictyostelium discoideum (Dictyostelium discodeum)	ddi	Summit	Amoeba form				490	9.5	Makarieva et al. 2008
eu	Entamoeba histolytica (Entamoeba hystolitica)	ehi	Unknown					13900	1.3	Makarieva et al. 2008
eu	Leishmania brasiliensis	lma	Log	Log				13	59	Makarieva et al. 2008
eu	Leishmania donovani	ldo	Summit	3 days				18	77	Makarieva et al. 2008
eu	Leishmania enrietti	lma	Log					12	10	Makarieva et al. 2008
eu	Paramecium aurelia	ptm	Summit	10 days				105000	34.9	Makarieva et al. 2008
eu	Paramecium calkinsi	ptm	Endogenous	Basal level				157000	10.5	Makarieva et al. 2008
eu	Paramecium caudatum	ptm	Growth			Taken from growing cultures	Recalculated from 22.7 C	2.00E+05	34.44444444	Fenchel et al. 1983
eu	Paramecium multimicronucleatum	ptm	Unknown					685000	5.3	Makarieva et al. 2008
eu	Plasmodium cathemerium	pfa	Growth	Intact blood, 3/4 growth				89	3.2	Makarieva et al. 2008
eu	Plasmodium gallinaceum	pfa	Steady	Erythrocytes extracted from blood, 96 % infected erythrocytes				71	2.4	Makarieva et al. 2008
eu	Plasmodium knowlesi	pkn	Growth	Erythrocytes extracted from blood, 7-12 % infected erythrocytes				59	28.8	Makarieva et al. 2008
eu	Tetrahymena geleii (pyriformis)	tet	Log	3 days				24000	45	Makarieva et al. 2008
eu	Tetrahymena pyriformis	tet	Growth			Growing	Recalculated from 30 C	6000	622.2222222	Fenchel et al. 1983
eu	Trichomonas foetus (Tritrichomonas foetus)	tva	Growth	24 hr				580	4.5	Makarieva et al. 2008
eu	Trichomonas batrachorum	tva	Unknown	48 hr				560	1.9	Makarieva et al. 2008
eu	Trichomonas nasai	tva	Unknown	48 hr				210	8.1	Makarieva et al. 2008
eu	Trichomonas vaginalis	tva	Growth	24-48 hr				690	1.7	Makarieva et al. 2008
eu	Trypanosoma cruzi (Schizotrypanum cruzi)	tcr	Log	cultured				82	4	Makarieva et al. 2008
eu	Trypanosoma lewisi	tcr	Summit	9 days				58	85.9	Makarieva et al. 2008
eu	Chlamydomonas reinhardtii	cre	Summit					2000	31	Makarieva et al. 2008
eu	Chlorella kessleri	cvr	Summit					90	14	Makarieva et al. 2008
eu	Chlorella pyrenoidosa	cvr	Summit		2.4		DM/V=0.242 pg/ホシm3 Chl/DM=1.14%	75	23	Makarieva et al. 2008
eu	Emiliania huxleyi	ehx	Summit		cells dark-adapted for 15 mins			64	33	Makarieva et al. 2008
eu	Phaeodactylum tricornutum	pti	Summit		0.4		Chl a/C=7.5% Pr/cell=3.85 pg	120	52	Makarieva et al. 2008
eu	Symbiodinium sp. (zooxanthellae from Aiptasia pallida)	smin	Summit				Chl a/cell=2.8 pg	500	109	Makarieva et al. 2008
eu	Thalassiosira allenii	tps	Growth					300	2.6	Makarieva et al. 2008
eu	Thalassiosira nordenskioeldii	tps	Summit		0.33		N/cell=13 pg C/cell=69 pg Chl a/cell=1.2 pg	830	4.5	Makarieva et al. 2008
eu	Thalassiosira pseudonana	tps	Log		1.92; Log		C/V=0.142 pg/ホシm3 C/N=7.9 Chl a/C=1.33%	77	12.4	Makarieva et al. 2008
eu	Thalassiosira weissflogii	tps	Steady		1.15 (150 ホシmol/(m^2繝サs)); steady growth		C/cell=291 pg C/V=0.174 pg/ホシm3 C/N=6.5 Chl/C=3.46%	1675	28	Makarieva et al. 2008
eu	Acanthamoeba castellanii	acan	Growth			Taken from growing cultures		2490	71.3966979	Fenchel et al. 1983
eu	Acanthamoeba palestinensis	acan	Growth			Growing	R recalculated from 27 C	6760	5.917159763	Fenchel et al. 1983
eu	Acanthamoeba rhysodes	acan	Starved			Starved 2 d	R recalculated from 30 C	5000	9.166666667	Fenchel et al. 1983
eu	Tetrahymena geleii	tet	Growth			Growing	Resp. is max. value from Table 3; recalculated from 25 C	23600	110.8757062	Fenchel et al. 1983
