# Supplementary material for: Revisiting the hypothesis of an energetic barrier to genome complexity between eukaryotes and prokaryotes
Source: R Soc Open Sci. 2020 Feb 12;7(2):191859. doi: 10.1098/rsos.191859 (PMC7062059; doi:10.1098/rsos.191859)
Supplement: Table S1 [file rsos191859supp3.xlsx]

## Sheet: gene_set_data
Table S1. KEGG orthology groups and their genes used for phylogenetic tree construction. This table includes the Kyoto Encyclopaedia of Genes and Genomes (KEGG) Orthology identifier (KO ID), descriptions of the KO groups, and gene identifiers (gene ID) in the groups. The sequence data of gene ID “xxx:yyy” are obtainable from https://www.genome.jp/dbget-bin/www_bget?xxx:yyy.
KO ID	Description	Genes
ko:K01889	phenylalanyl-tRNA synthetase alpha chain [EC:6.1.1.20]	cre:CHLREDRAFT_137578 cvr:CHLNCDRAFT_56054 ddi:DDB_G0287141 ehi:EHI_078230 acan:ACA1_248570 pfa:PF3D7_0109800 pkn:PKH_020370 tet:TTHERM_00678250 ptm:GSPATT00003427001 smin:v1.2.023731.t1 pti:PHATRDRAFT_54597 tps:THAPSDRAFT_25960 ehx:EMIHUDRAFT_432334 tcr:511727.140 lma:LMJF_32_0870 ldo:LDBPK_320920 tva:TVAG_136640 eco:b1714 sty:STY1773 ent:Ent638_1728 enc:ECL_02416 kpn:KPN_02176 ype:YPO2429 smaf:…
ko:K01866	tyrosyl-tRNA synthetase [EC:6.1.1.1]	cre:CHLREDRAFT_139405 cvr:CHLNCDRAFT_48743 ddi:DDB_G0276721 ehi:EHI_009240 acan:ACA1_069770 pfa:PF3D7_1117500 pkn:PKH_011030 tet:TTHERM_00300470 ptm:GSPATT00027522001 smin:v1.2.032025.t1 pti:PHATRDRAFT_45368 tps:THAPSDRAFT_15976 ehx:EMIHUDRAFT_68570 tcr:509937.180 lma:LMJF_14_1370 ldo:LDBPK_141460 tva:TVAG_263250 eco:b1637 sty:STY1673 ent:Ent638_1811 enc:ECL_02316 kpn:KPN_01975 ype:YPO2369 smaf:D…
ko:K00939	adenylate kinase [EC:2.7.4.3]	cre:CHLREDRAFT_129362 cvr:CHLNCDRAFT_21254 ddi:DDB_G0283805 ehi:EHI_044740 acan:ACA1_391490 pfa:PF3D7_1008900 pkn:PKH_051930 tet:TTHERM_00727630 ptm:GSPATT00000267001 smin:v1.2.028785.t1 pti:PHATRDRAFT_12732 tps:THAPSDRAFT_9511 ehx:EMIHUDRAFT_210386 tcr:503479.30 lma:LMJF_34_0120 ldo:LDBPK_211490 tva:TVAG_072700 eco:b0474 sty:STY0532 ent:Ent638_0954 enc:ECL_01245 kpn:KPN_00456 ype:YPO3118 smaf:D7…
ko:K01881	prolyl-tRNA synthetase [EC:6.1.1.15]	cre:CHLREDRAFT_138922 cvr:CHLNCDRAFT_34933 ddi:DDB_G0276079 ehi:EHI_040400 acan:ACA1_066120 pfa:PF3D7_0925300 pkn:PKH_143110 tet:TTHERM_00487020 ptm:GSPATT00000999001 smin:v1.2.021832.t1 pti:PHATRDRAFT_23547 tps:THAPSDRAFT_264365 ehx:EMIHUDRAFT_103339 tcr:503939.80 lma:LMJF_18_1220 ldo:LDBPK_181220 tva:TVAG_053680 eco:b0194 sty:STY0269 ent:Ent638_0732 enc:ECL_00998 kpn:KPN_00208 ype:YPO1068 smaf:…
ko:K01265	methionyl aminopeptidase [EC:3.4.11.18]	cre:CHLREDRAFT_191628 cvr:CHLNCDRAFT_54612 ddi:DDB_G0279433 ehi:EHI_126880 acan:ACA1_033550 pfa:PF3D7_1434600 pkn:PKH_100470 tet:TTHERM_00016600 ptm:GSPATT00006513001 smin:v1.2.034967.t1 pti:PHATRDRAFT_12595 tps:THAPSDRAFT_24414 ehx:EMIHUDRAFT_42070 tcr:506457.10 lma:LMJF_19_0550 ldo:LDBPK_190540 tva:TVAG_317020 eco:b0168 sty:STY0238 ent:Ent638_0706 enc:ECL_00970 kpn:KPN_00181 ype:YPO1043 smaf:D7…
ko:K01883	cysteinyl-tRNA synthetase [EC:6.1.1.16]	cre:CHLREDRAFT_153062 cvr:CHLNCDRAFT_137034 ddi:DDB_G0287159 ehi:EHI_169700 acan:ACA1_392530 pfa:PF3D7_1015200.1 pkn:PKH_081520 tet:TTHERM_00560000 ptm:GSPATT00024876001 smin:v1.2.001669.t1 pti:PHATRDRAFT_26346 tps:THAPSDRAFT_261633 ehx:EMIHUDRAFT_68776 tcr:507297.20 lma:LMJF_12_0250 ldo:LDBPK_120255 tva:TVAG_276400 eco:b0526 sty:STY0585 ent:Ent638_0980 enc:ECL_01272 kpn:KPN_00482 ype:YPO3073 sma…
ko:K01689	enolase [EC:4.2.1.11]	cre:CHLREDRAFT_83064 cvr:CHLNCDRAFT_136652 ddi:DDB_G0283137 ehi:EHI_130700 acan:ACA1_275720 pfa:PF3D7_1015900 pkn:PKH_081610 tet:TTHERM_00046480 ptm:GSPATT00019191001 smin:v1.2.029329.t1 pti:PHATRDRAFT_bd1572 tps:THAPSDRAFT_40391 ehx:EMIHUDRAFT_420746 tcr:504105.140 lma:LMJF_14_1160 ldo:LDBPK_141240 tva:TVAG_358110 eco:b2779 sty:STY3081 ent:Ent638_3233 enc:ECL_00493 kpn:KPN_03123 ype:YPO3376 smaf…
ko:K01868	threonyl-tRNA synthetase [EC:6.1.1.3]	cre:CHLREDRAFT_111453 cvr:CHLNCDRAFT_49107 ddi:DDB_G0288267 ehi:EHI_103730 acan:ACA1_315800 pfa:PF3D7_1126000 pkn:PKH_092360 tet:TTHERM_00194650 ptm:GSPATT00010392001 smin:v1.2.024019.t1 pti:PHATR_33493 tps:THAPSDRAFT_40034 ehx:EMIHUDRAFT_68856 tcr:511181.80 lma:LMJF_35_1410 ldo:LDBPK_351420 tva:TVAG_208470 eco:b1719 sty:STY1778 ent:Ent638_1724 enc:ECL_02421 kpn:KPN_02180 ype:YPO2433 smaf:D781_19…
ko:K01875	seryl-tRNA synthetase [EC:6.1.1.11]	cre:CHLREDRAFT_97141 cvr:CHLNCDRAFT_56101 ddi:DDB_G0272660 ehi:EHI_092640 acan:ACA1_274400 pfa:PF3D7_1216000 pkn:PKH_143310 tet:TTHERM_00114360 ptm:GSPATT00009630001 smin:v1.2.025832.t1 pti:PHATRDRAFT_30572 tps:THAPSDRAFT_269399 ehx:EMIHUDRAFT_421500 tcr:506777.80 lma:LMJF_11_0100 ldo:LDBPK_110100 tva:TVAG_305400 eco:b0893 sty:STY0961 ent:Ent638_1417 enc:ECL_02757 kpn:KPN_00925 ype:YPO1379 smaf:D…
ko:K01869	leucyl-tRNA synthetase [EC:6.1.1.4]	cre:CHLREDRAFT_39075 cvr:CHLNCDRAFT_55974 ddi:DDB_G0291346 ehi:EHI_161970 acan:ACA1_101510 pfa:PF3D7_0828200 pkn:PKH_050270 tet:TTHERM_00670340 ptm:GSPATT00004878001 smin:v1.2.029226.t1 pti:PHATRDRAFT_11088 tps:THAPSDRAFT_39979 ehx:EMIHUDRAFT_419646 tcr:511049.40 lma:LMJF_13_1100 ldo:LDBPK_131000 tva:TVAG_334040 eco:b0642 sty:STY0699 ent:Ent638_1176 enc:ECL_03054 kpn:KPN_00674 ype:YPO2610 smaf:D7…
ko:K01867	tryptophanyl-tRNA synthetase [EC:6.1.1.2]	cre:CHLREDRAFT_192647 cvr:CHLNCDRAFT_25698 ddi:DDB_G0269454 ehi:EHI_020240 acan:ACA1_093130 pfa:PF3D7_1336900 pkn:PKH_121680 tet:TTHERM_00500890 ptm:GSPATT00001942001 smin:v1.2.007539.t1 pti:PHATRDRAFT_40901 tps:THAPSDRAFT_43160 ehx:EMIHUDRAFT_455075 tcr:507589.14 lma:LMJF_23_0300 ldo:LDBPK_230340 tva:TVAG_296770 eco:b3384 sty:STY4315 ent:Ent638_0485 enc:ECL_00704 kpn:KPN_04752 ype:YPO0157 smaf:D…
ko:K01873	valyl-tRNA synthetase [EC:6.1.1.9]	cre:CHLREDRAFT_136266 cvr:CHLNCDRAFT_56341 ddi:DDB_G0277733 ehi:EHI_033680 acan:ACA1_300880 pfa:PF3D7_1461900 pkn:PKH_124410 tet:TTHERM_00471530 ptm:GSPATT00034469001 smin:v1.2.001881.t1 pti:PHATRDRAFT_21513 tps:THAPSDRAFT_42971 ehx:EMIHUDRAFT_65763 tcr:509167.100 lma:LMJF_30_3130 ldo:LDBPK_303170 tva:TVAG_102550 eco:b4258 sty:STY4814 ent:Ent638_3650 enc:ECL_04596 kpn:KPN_04663 ype:YPO3443 smaf:D…
